# Supplementary material for: Austromonticola, a new genus of broad-nosed weevil (Coleoptera, Curculionidae, Entiminae) from montane areas of New Zealand
Source: Zookeys. 2017 Oct 10;(707):73–130. doi: 10.3897/zookeys.707.12649 (PMC5674147; doi:10.3897/zookeys.707.12649)
Supplement: XML Treatment for Austromonticola atriarius [file zookeys.707.12649-treatment2.xml]

<!DOCTYPE tp:taxon-treatment
  PUBLIC "-//TaxonX//DTD Taxonomic Treatment Publishing DTD v0 20100105//EN" "tax-treatment-NSO.dtd">
<tp:taxon-treatment xmlns:tp="http://www.plazi.org/taxpub"><tp:treatment-meta><kwd-group><label>Taxon classification</label><kwd><named-content xmlns:xlink="http://www.w3.org/1999/xlink" content-type="kingdom">Animalia</named-content></kwd><kwd><named-content xmlns:xlink="http://www.w3.org/1999/xlink" content-type="order">Coleoptera</named-content></kwd><kwd><named-content xmlns:xlink="http://www.w3.org/1999/xlink" content-type="family">Curculionidae</named-content></kwd></kwd-group><mixed-citation publication-type="journal"><person-group><name><surname>Brown</surname><given-names>Samuel D. J.</given-names></name></person-group><article-title>
          <italic><tp:taxon-name><tp:taxon-name-part taxon-name-part-type="genus" reg="Austromonticola">Austromonticola</tp:taxon-name-part></tp:taxon-name></italic>, a new genus of broad-nosed weevil (<tp:taxon-name><tp:taxon-name-part taxon-name-part-type="order">Coleoptera</tp:taxon-name-part></tp:taxon-name>, <tp:taxon-name><tp:taxon-name-part taxon-name-part-type="family">Curculionidae</tp:taxon-name-part></tp:taxon-name>, <tp:taxon-name><tp:taxon-name-part taxon-name-part-type="subfamily">Entiminae</tp:taxon-name-part></tp:taxon-name>) from montane areas of New Zealand</article-title><source>Zookeys</source><day>10</day><month>10</month><year>2017</year><volume>2017</volume><issue>707</issue><fpage>73</fpage><lpage>130</lpage><pub-id pub-id-type="doi">10.3897/zookeys.707.12649</pub-id></mixed-citation></tp:treatment-meta><tp:nomenclature><tp:taxon-name>
            <tp:taxon-name-part taxon-name-part-type="genus" reg="Austromonticola">Austromonticola</tp:taxon-name-part>
            <tp:taxon-name-part taxon-name-part-type="species" reg="atriarius">atriarius</tp:taxon-name-part>
            <object-id xmlns:xlink="http://www.w3.org/1999/xlink" content-type="zoobank" xlink:type="simple">http://zoobank.org/3E3220A4-9418-4B2E-A080-F7E48B50FBF2</object-id>
          </tp:taxon-name><tp:taxon-authority>Brown</tp:taxon-authority><tp:taxon-status xmlns:xlink="http://www.w3.org/1999/xlink" xlink:type="simple">sp. n.</tp:taxon-status><xref ref-type="fig" rid="F1">Figs 1</xref><xref ref-type="fig" rid="F1">, 2</xref><xref ref-type="fig" rid="F3">, 17</xref><xref ref-type="fig" rid="F3">, 18</xref><xref ref-type="fig" rid="F9">, 39</xref><xref ref-type="fig" rid="F9">, 40</xref><xref ref-type="fig" rid="F9">, 41</xref><xref ref-type="fig" rid="F9">, 42</xref><xref ref-type="fig" rid="F9">, 43</xref><xref ref-type="fig" rid="F9">, 44</xref><xref ref-type="fig" rid="F9">, 45</xref><xref ref-type="fig" rid="F17">, 100</xref><xref ref-type="fig" rid="F17">, 101</xref><xref ref-type="fig" rid="F22">, 116</xref></tp:nomenclature><tp:treatment-sec sec-type="diagnosis" id="SECID0ESYAE"><title>Diagnosis.</title><p>Body size medium, 4 mm in length. Pronotum with median furrow. Elytral declivity in females with sutural tubercle; margin of ventrite 4 produced into a lamina, with bifurcate median process (Fig. <xref ref-type="fig" rid="F17">100</xref>); margin of ventrite 5 with a slim horn on either side of genital opening (Fig. <xref ref-type="fig" rid="F17">100</xref>).</p></tp:treatment-sec><tp:treatment-sec sec-type="description" id="SECID0EAZAE"><title>Description.</title><p>Body length 3.60 mm to 4.55 mm (<italic>X</italic>‒ = 4.19 mm, <italic>s</italic> = 0.36, <italic>n</italic> = 8). Integument black. Dorsum densely covered with moderate yellowish brown to greyish brown appressed scales, pale “V” on elytral declivity often present; pronotum same colour as elytra, with pale posterolateral maculae lining up with pale maculae on humeral angles of elytra, especially prominent in females. Femora and tibiae with dense appressed scales concolorous with elytral scales, usually with pale band in distal 1/4 of femora. Tarsi with integument deep orange. <bold>Rostrum</bold>. Length 0.72 mm to 0.96 mm (<italic>X</italic>‒ = 0.85 mm, <italic>s</italic> = 0.09, <italic>n</italic> = 7), width 0.52 mm to 0.65 mm (<italic>X</italic>‒ = 0.59 mm, <italic>s</italic> = 0.05, <italic>n</italic> = 7), length/width ratio 1.33 to 1.55 (<italic>X</italic>‒ = 1.44, <italic>s</italic> = 0.07, <italic>n</italic> = 7). Epifrons with appressed scales imbricate; setae dolabriform, decumbent, dark; median and lateral carinae not evident. Dorsal carinae arched over antennal insertions. Lateral area ventral of antennal insertions with thick setae, without appressed scales. <bold>Antennae</bold>. Scapes in repose reaching hind margin of eye; covered with appressed scales and setae. Funicular segments moderately articulated; segments 1 clavate, subequal in length to 2; segments 2 clavate, about two times longer than 3; segments 3 to 4 clavate; segments 5 to 7 oblately spheroid. <bold>Pronotum</bold>. Length 1.07 mm to 1.29 mm (<italic>X</italic>‒ = 1.16 mm, <italic>s</italic> = 0.09, <italic>n</italic> = 7), width 1.58 mm to 2.08 mm (<italic>X</italic>‒ = 1.88 mm, <italic>s</italic> = 0.20, <italic>n</italic> = 7), length/width ratio 0.77 to 0.97 (<italic>X</italic>‒ = 0.87, <italic>s</italic> = 0.07, <italic>n</italic> = 7); in dorsal view widest in anterior 1/4, lateral margins evenly curved. Anterior margin slightly emarginate medially, posterior margin straight. Disc in dorsal view evenly convex, with median furrow; appressed scales imbricate; setae dolabriform to claviform, decumbent, dark to concolorous. Postocular lobes moderately developed. <bold>Elytra</bold>. Length 2.40 mm to 3.09 mm (<italic>X</italic>‒ = 2.78 mm, <italic>s</italic> = 0.26, <italic>n</italic> = 7), width 1.58 mm to 2.08 mm (<italic>X</italic>‒ = 1.88 mm, <italic>s</italic> = 0.20, <italic>n</italic> = 7), length/width ratio 1.39 to 1.61 (<italic>X</italic>‒ = 1.48, <italic>s</italic> = 0.08, <italic>n</italic> = 7). Anterior margin curved posteriad in middle, humeral angles rounded. Appressed scales imbricate. Setae claviform, decumbent, concolorous. Striae moderately impressed; interstriae slightly convex. Interstriae 1 at declivity flat in males, produced into a tubercle in females. Interstriae 3 and 5 at declivity swollen in both sexes. Apex in lateral view square in males; produced ventrad in females. <bold>Thoracic ventrites</bold>. Mesoventral process rounded. Mesanepisterna, mespimera, metanepisterna and metaventrite densely clothed with pappolepidia. <bold>Abdomen</bold>. Ventrites sparsely clothed, appressed scales most numerous medially, pappolepidia becoming dominant laterally. Apex rounded. Males with ventrite 1 strongly depressed medially; ventrite 5 flat. Females with ventrite 1 flat; ventrite 4 with posterior margin produced medially into a bifurcated lamina (Figs <xref ref-type="fig" rid="F17">100</xref>, <xref ref-type="fig" rid="F17">101</xref>); ventrite 5 with median furrow, posterior margin broadly emarginate with a strong horn on either side of emargination. <bold>Male genitalia</bold>. Figs <xref ref-type="fig" rid="F9">39</xref>, <xref ref-type="fig" rid="F9">40</xref>. Penis with apex acute, upturned; ostial region thickened, forming a crest. Endophallus with lightly sclerotised plate proximally from primary gonopore, gonoporial sclerite large, with distinct posterior lobes. Temones 0.72 times as long as pedon. <bold>Female genitalia</bold>. Figs <xref ref-type="fig" rid="F9">41–45</xref>. Distal gonocoxites slender, 2.7 times longer than high. Bursa copulatrix long; not constricted anteriorly of proximal gonocoxite; sclerite horseshoe-shaped, <!--PageBreak-->squat. Sternite 8 narrowly rounded apically, membranous laterally. Everted ovipositor 3.44 mm in length, 0.75 times body length.</p></tp:treatment-sec><tp:treatment-sec sec-type="DNA sequences. COI" id="SECID0EI3AE"><title>DNA sequences. <abbrev xmlns:xlink="http://www.w3.org/1999/xlink" xlink:title="cytochrome c oxidase subunit I" id="ABBRID0EN3AE" xlink:type="simple">COI</abbrev>.</title><p>KX191432. <bold>28S</bold>. KX192009. <bold><abbrev xmlns:xlink="http://www.w3.org/1999/xlink" xlink:title="arginine kinase" id="ABBRID0EW3AE" xlink:type="simple">ArgK</abbrev></bold>. KX191719. <bold><abbrev xmlns:xlink="http://www.w3.org/1999/xlink" xlink:title="carbamoyl-phosphate synthetase 2-aspartate transcarbamylase-dihydroorotase" id="ABBRID0E23AE" xlink:type="simple">CAD</abbrev></bold>. KX191161.</p></tp:treatment-sec><tp:treatment-sec sec-type="type material" id="SECID0E63AE"><title>Type material examined.</title><p>
            <bold>Holotype</bold>. Female (<named-content xmlns:xlink="http://www.w3.org/1999/xlink" content-type="dwc:institutional_code" xlink:type="simple">NZAC</named-content>). Specimen mounted on card teardrop; abdomen removed, dissected and mounted in <abbrev xmlns:xlink="http://www.w3.org/1999/xlink" xlink:title="dimethyl hydantoin formaldehyde" id="ABBRID0EM4AE" xlink:type="simple">DMHF</abbrev> on white card below specimen; otherwise entire; elytra parted at apex. Labelled ‘NEW ZEALAND <abbrev xmlns:xlink="http://www.w3.org/1999/xlink" xlink:title="Central Otago" id="ABBRID0EQ4AE" xlink:type="simple">CO</abbrev> / Gem Lake / Umbrella Mountains / 10 Feb 2014 / SDJ Brown’ [printed, cream card], ‘On <italic><tp:taxon-name><tp:taxon-name-part taxon-name-part-type="genus" reg="Phyllachne">Phyllachne</tp:taxon-name-part></tp:taxon-name></italic> cushion / 1430 m / <named-content xmlns:xlink="http://www.w3.org/1999/xlink" content-type="dwc:verbatimCoordinates" xlink:type="simple"><named-content content-type="geo-json" specific-use="{&#34;type&#34;:&#34;Point&#34;,&#34;coordinates&#34;:[169.102100,-45.570300]}" id="NCID0E54AE" xlink:type="simple">45.5703°S, 169.1021°E</named-content></named-content> [printed, cream card], ‘<italic><tp:taxon-name><tp:taxon-name-part taxon-name-part-type="genus" reg="Irenimus">Irenimus</tp:taxon-name-part></tp:taxon-name></italic> taxonomy / and systematics / SDJ Brown / PhD Thesis 2012–2015 / IRE4875’ [printed, cream card], ‘HOLOTYPE / <italic><tp:taxon-name><tp:taxon-name-part taxon-name-part-type="genus" reg="Austromonticola">Austromonticola</tp:taxon-name-part></tp:taxon-name></italic> / <italic><tp:taxon-name><tp:taxon-name-part taxon-name-part-type="species" reg="atriarius">atriarius</tp:taxon-name-part></tp:taxon-name></italic> / <xref ref-type="bibr" rid="B20">Brown 2017</xref>’ [printed, red card]. Genomic DNA extract from enzyme digestion of abdomen: E300 (<named-content xmlns:xlink="http://www.w3.org/1999/xlink" content-type="dwc:institutional_code" xlink:type="simple">NZAC</named-content>). <abbrev xmlns:xlink="http://www.w3.org/1999/xlink" xlink:title="carbamoyl-phosphate synthetase 2-aspartate transcarbamylase-dihydroorotase" id="ABBRID0EE6AE" xlink:type="simple">CAD</abbrev> sequence KX191167; <abbrev xmlns:xlink="http://www.w3.org/1999/xlink" xlink:title="cytochrome c oxidase subunit I" id="ABBRID0EI6AE" xlink:type="simple">COI</abbrev> sequence KX191438; <abbrev xmlns:xlink="http://www.w3.org/1999/xlink" xlink:title="arginine kinase" id="ABBRID0EM6AE" xlink:type="simple">ArgK</abbrev> sequence KX191722; 28S sequence KX192015.</p><p>
            <bold>Paratypes</bold>. A total of 7 specimens (4 males, 3 females) designated as paratypes, bearing blue paratype label. Paratype specimens deposited in <named-content xmlns:xlink="http://www.w3.org/1999/xlink" content-type="dwc:institutional_code" xlink:type="simple">NHM</named-content>, <abbrev xmlns:xlink="http://www.w3.org/1999/xlink" content-type="institution" xlink:title="Invermay Agricultural Centre Collection, Mosgiel, New Zealand" id="ABBRID0EZ6AE" xlink:type="simple">IACC</abbrev>, <named-content xmlns:xlink="http://www.w3.org/1999/xlink" content-type="dwc:institutional_code" xlink:type="simple">LUNZ</named-content>, <named-content xmlns:xlink="http://www.w3.org/1999/xlink" content-type="dwc:institutional_code" xlink:type="simple">NZAC</named-content>.</p><p>
            <bold><abbrev xmlns:xlink="http://www.w3.org/1999/xlink" xlink:title="Central Otago" id="ABBRID0EMAAG" xlink:type="simple">CO</abbrev>.</bold> Gem Lake [<named-content xmlns:xlink="http://www.w3.org/1999/xlink" content-type="dwc:verbatimCoordinates" xlink:type="simple"><named-content content-type="geo-json" specific-use="{&#34;type&#34;:&#34;Point&#34;,&#34;coordinates&#34;:[169.106400,-45.570600]}" id="NCID0EUAAG" xlink:type="simple">45°34.236'S, 169°6.384'E</named-content></named-content>, A], 14–15 Dec 1985, Barratt BIP, 1300 m (<named-content xmlns:xlink="http://www.w3.org/1999/xlink" content-type="dwc:institutional_code" xlink:type="simple">NHM</named-content>: 1); Gem Lake [<named-content xmlns:xlink="http://www.w3.org/1999/xlink" content-type="dwc:verbatimCoordinates" xlink:type="simple"><named-content content-type="geo-json" specific-use="{&#34;type&#34;:&#34;Point&#34;,&#34;coordinates&#34;:[169.106400,-45.570600]}" id="NCID0EBBAG" xlink:type="simple">45°34.236'S, 169°6.384'E</named-content></named-content>, A], 14–15 Dec 1985, Barratt BIP, 1400 m (<abbrev xmlns:xlink="http://www.w3.org/1999/xlink" content-type="institution" xlink:title="Invermay Agricultural Centre Collection, Mosgiel, New Zealand" id="ABBRID0EGBAG" xlink:type="simple">IACC</abbrev>: 1); Gem Lake [<named-content xmlns:xlink="http://www.w3.org/1999/xlink" content-type="dwc:verbatimCoordinates" xlink:type="simple"><named-content content-type="geo-json" specific-use="{&#34;type&#34;:&#34;Point&#34;,&#34;coordinates&#34;:[169.106400,-45.570600]}" id="NCID0EOBAG" xlink:type="simple">45°34.236'S, 169°6.384'E</named-content></named-content>, A], 15 Dec–15 Jan 1986, Barratt BIP, 1430 m (<named-content xmlns:xlink="http://www.w3.org/1999/xlink" content-type="dwc:institutional_code" xlink:type="simple">NHM</named-content>: 1, <abbrev xmlns:xlink="http://www.w3.org/1999/xlink" content-type="institution" xlink:title="Invermay Agricultural Centre Collection, Mosgiel, New Zealand" id="ABBRID0EYBAG" xlink:type="simple">IACC</abbrev>: 1, <named-content xmlns:xlink="http://www.w3.org/1999/xlink" content-type="dwc:institutional_code" xlink:type="simple">LUNZ</named-content>: 2, <named-content xmlns:xlink="http://www.w3.org/1999/xlink" content-type="dwc:institutional_code" xlink:type="simple">NZAC</named-content>: 1).</p></tp:treatment-sec><tp:treatment-sec sec-type="distribution" id="SECID0EHCAG"><title>Distribution.</title><p>Fig. <xref ref-type="fig" rid="F22">116</xref>. South Island: <bold><abbrev xmlns:xlink="http://www.w3.org/1999/xlink" xlink:title="Central Otago" id="ABBRID0ESCAG" xlink:type="simple">CO</abbrev></bold>: Umbrella Mountains.</p></tp:treatment-sec><tp:treatment-sec sec-type="Elevational range" id="SECID0EWCAG"><title>Elevational range.</title><p>Label data: 1300 m to 1430 m (<italic>X</italic>‒ = 1410 m, <italic>s</italic> = 46, <italic>n</italic> = 8). Georeferenced data: 1297 m to 1423 m (<italic>X</italic>‒ = 1313 m, <italic>s</italic> = 44, <italic>n</italic> = 8).</p></tp:treatment-sec><tp:treatment-sec sec-type="etymology" id="SECID0EIDAG"><title>Etymology.</title><p>From the Latin noun <italic><tp:taxon-name><tp:taxon-name-part taxon-name-part-type="species" reg="atriarius">atriarius</tp:taxon-name-part></tp:taxon-name></italic>, ‘porter, doorkeeper’, in reference to the armature surrounding the female genital opening and alluding to a possible function of preventing unwanted mating attempts. The name is a noun in apposition.</p></tp:treatment-sec><tp:treatment-sec sec-type="biology" id="SECID0EYDAG"><title>Biology.</title><p>Found in cushionfield, with a single specimen recorded in association with <italic><tp:taxon-name><tp:taxon-name-part taxon-name-part-type="genus" reg="Phyllachne">Phyllachne</tp:taxon-name-part></tp:taxon-name></italic>.</p></tp:treatment-sec><tp:treatment-sec><!--Section generated to contain objects referenced in tp:taxon-treatment.--><fig id="F1" position="float" orientation="portrait"><label>Figures 1–8.</label><caption><p>Habitus photographs of <italic><tp:taxon-name><tp:taxon-name-part taxon-name-part-type="genus" reg="Austromonticola">Austromonticola</tp:taxon-name-part></tp:taxon-name></italic> males. <bold>1, 2</bold> <italic><tp:taxon-name><tp:taxon-name-part taxon-name-part-type="genus" reg="Austromonticola">A.</tp:taxon-name-part> <tp:taxon-name-part taxon-name-part-type="species" reg="atriarius">atriarius</tp:taxon-name-part></tp:taxon-name></italic> <bold>3, 4</bold> <italic><tp:taxon-name><tp:taxon-name-part taxon-name-part-type="genus" reg="Austromonticola">A.</tp:taxon-name-part> <tp:taxon-name-part taxon-name-part-type="species" reg="mataura">mataura</tp:taxon-name-part></tp:taxon-name></italic> <bold>5, 6</bold> <italic><tp:taxon-name><tp:taxon-name-part taxon-name-part-type="genus" reg="Austromonticola">A.</tp:taxon-name-part> <tp:taxon-name-part taxon-name-part-type="species" reg="furcatus">furcatus</tp:taxon-name-part></tp:taxon-name></italic> <bold>7, 8</bold> <italic><tp:taxon-name><tp:taxon-name-part taxon-name-part-type="genus" reg="Austromonticola">A.</tp:taxon-name-part> <tp:taxon-name-part taxon-name-part-type="species" reg="rotundus">rotundus</tp:taxon-name-part></tp:taxon-name></italic>. Scale bars = 1 mm.</p></caption><graphic xmlns:xlink="http://www.w3.org/1999/xlink" xlink:href="zookeys-707-073-g001.jpg" position="float" orientation="portrait" xlink:type="simple" id="oo_160455.jpg"/></fig><fig id="F3" position="float" orientation="portrait"><label>Figures 17–24.</label><caption><p>Habitus photographs of <italic><tp:taxon-name><tp:taxon-name-part taxon-name-part-type="genus" reg="Austromonticola">Austromonticola</tp:taxon-name-part></tp:taxon-name></italic> females. <bold>17, 18</bold> <italic><tp:taxon-name><tp:taxon-name-part taxon-name-part-type="genus" reg="Austromonticola">A.</tp:taxon-name-part> <tp:taxon-name-part taxon-name-part-type="species" reg="atriarius">atriarius</tp:taxon-name-part></tp:taxon-name></italic> <bold>19, 20</bold> <italic><tp:taxon-name><tp:taxon-name-part taxon-name-part-type="genus" reg="Austromonticola">A.</tp:taxon-name-part> <tp:taxon-name-part taxon-name-part-type="species" reg="mataura">mataura</tp:taxon-name-part></tp:taxon-name></italic> <bold>21, 22</bold> <italic><tp:taxon-name><tp:taxon-name-part taxon-name-part-type="genus" reg="Austromonticola">A.</tp:taxon-name-part> <tp:taxon-name-part taxon-name-part-type="species" reg="furcatus">furcatus</tp:taxon-name-part></tp:taxon-name></italic> <bold>23, 24</bold> <italic><tp:taxon-name><tp:taxon-name-part taxon-name-part-type="genus" reg="Austromonticola">A.</tp:taxon-name-part> <tp:taxon-name-part taxon-name-part-type="species" reg="rotundus">rotundus</tp:taxon-name-part></tp:taxon-name></italic>. Scale bars = 1 mm.</p></caption><graphic xmlns:xlink="http://www.w3.org/1999/xlink" xlink:href="zookeys-707-073-g003.jpg" position="float" orientation="portrait" xlink:type="simple" id="oo_160457.jpg"/></fig><fig id="F9" position="float" orientation="portrait"><label>Figures 39–45.</label><caption><p>Genitalia of <italic><tp:taxon-name><tp:taxon-name-part taxon-name-part-type="genus" reg="Austromonticola">Austromonticola</tp:taxon-name-part> <tp:taxon-name-part taxon-name-part-type="species" reg="atriarius">atriarius</tp:taxon-name-part></tp:taxon-name></italic>. <bold>39</bold> penis, dorsal view <bold>40</bold> aedeagus, lateral view <bold>41</bold> female tergite 8, dorsal view <bold>42</bold> ovipositor, dorsal view <bold>43</bold> ovipositor and spermatheca, lateral view <bold>44</bold> bursal sclerite, ventral view <bold>45</bold> female sternite 8, ventral view. Scale bars = 0.5 mm; <bold>39–40</bold> at same scale; <bold>41–45</bold> at same scale.</p></caption><graphic xmlns:xlink="http://www.w3.org/1999/xlink" xlink:href="zookeys-707-073-g009.jpg" position="float" orientation="portrait" xlink:type="simple" id="oo_160463.jpg"/></fig><fig id="F17" position="float" orientation="portrait"><label>Figures 100–105.</label><caption><p>
            <abbrev xmlns:xlink="http://www.w3.org/1999/xlink" xlink:title="scanning electron microscopy" id="ABBRID0EVUBK" xlink:type="simple">SEM</abbrev> photographs of abdominal ventrites 4 and 5 of <italic><tp:taxon-name><tp:taxon-name-part taxon-name-part-type="genus" reg="Austromonticola">Austromonticola</tp:taxon-name-part></tp:taxon-name></italic> females. <bold>100, 101</bold> <italic><tp:taxon-name><tp:taxon-name-part taxon-name-part-type="genus" reg="Austromonticola">A.</tp:taxon-name-part> <tp:taxon-name-part taxon-name-part-type="species" reg="atriarius">atriarius</tp:taxon-name-part></tp:taxon-name></italic> <bold>102, 103</bold> <italic><tp:taxon-name><tp:taxon-name-part taxon-name-part-type="genus" reg="Austromonticola">A.</tp:taxon-name-part> <tp:taxon-name-part taxon-name-part-type="species" reg="furcatus">furcatus</tp:taxon-name-part></tp:taxon-name></italic> <bold>104, 105</bold> <italic><tp:taxon-name><tp:taxon-name-part taxon-name-part-type="genus" reg="Austromonticola">A.</tp:taxon-name-part> <tp:taxon-name-part taxon-name-part-type="species" reg="mataura">mataura</tp:taxon-name-part></tp:taxon-name></italic>. Left: ventral view. Right: ventroposterolateral view. Scale bars = 0.5 mm.</p></caption><graphic xmlns:xlink="http://www.w3.org/1999/xlink" xlink:href="zookeys-707-073-g017.jpg" position="float" orientation="portrait" xlink:type="simple" id="oo_160471.jpg"/></fig><fig id="F22" position="float" orientation="portrait"><label>Figure 116.</label><caption><p>Distributions of <italic><tp:taxon-name><tp:taxon-name-part taxon-name-part-type="genus" reg="Austromonticola">Austromonticola</tp:taxon-name-part> <tp:taxon-name-part taxon-name-part-type="species" reg="mataura">mataura</tp:taxon-name-part></tp:taxon-name></italic> (circles), <italic><tp:taxon-name><tp:taxon-name-part taxon-name-part-type="genus" reg="Austromonticola">A.</tp:taxon-name-part> <tp:taxon-name-part taxon-name-part-type="species" reg="furcatus">furcatus</tp:taxon-name-part></tp:taxon-name></italic> (squares) and <italic><tp:taxon-name><tp:taxon-name-part taxon-name-part-type="genus" reg="Austromonticola">A.</tp:taxon-name-part> <tp:taxon-name-part taxon-name-part-type="species" reg="atriarius">atriarius</tp:taxon-name-part></tp:taxon-name></italic> (triangles).</p></caption><graphic xmlns:xlink="http://www.w3.org/1999/xlink" xlink:href="zookeys-707-073-g022.jpg" position="float" orientation="portrait" xlink:type="simple" id="oo_160476.jpg"/></fig></tp:treatment-sec><ref-list><ref id="B20"><mixed-citation xmlns:xlink="http://www.w3.org/1999/xlink" xlink:type="simple">
          <person-group><name name-style="western"><surname>Brown</surname><given-names>SDJ</given-names></name></person-group> (<year>2017</year>) <article-title>A revision of the New Zealand weevil genus <italic><tp:taxon-name><tp:taxon-name-part taxon-name-part-type="genus">Irenimus</tp:taxon-name-part></tp:taxon-name></italic> Pascoe, 1876 (<tp:taxon-name><tp:taxon-name-part taxon-name-part-type="order">Coleoptera</tp:taxon-name-part></tp:taxon-name>: <tp:taxon-name><tp:taxon-name-part taxon-name-part-type="family">Curculionidae</tp:taxon-name-part></tp:taxon-name>: <tp:taxon-name><tp:taxon-name-part taxon-name-part-type="subfamily">Entiminae</tp:taxon-name-part></tp:taxon-name>).</article-title> <source>Zootaxa</source> <volume>4263</volume>(<issue>1</issue>): <fpage>1</fpage>–<lpage>42</lpage>. <ext-link xlink:type="simple" ext-link-type="doi" xlink:href="10.11646/zootaxa.4263.1.1">https://doi.org/10.11646/zootaxa.4263.1.1</ext-link></mixed-citation></ref></ref-list></tp:taxon-treatment>
