# Supplementary material for: Austromonticola, a new genus of broad-nosed weevil (Coleoptera, Curculionidae, Entiminae) from montane areas of New Zealand
Source: Zookeys. 2017 Oct 10;(707):73–130. doi: 10.3897/zookeys.707.12649 (PMC5674147; doi:10.3897/zookeys.707.12649)
Supplement: XML Treatment for Austromonticola caelibatus [file zookeys.707.12649-treatment3.xml]

<!DOCTYPE tp:taxon-treatment
  PUBLIC "-//TaxonX//DTD Taxonomic Treatment Publishing DTD v0 20100105//EN" "tax-treatment-NSO.dtd">
<tp:taxon-treatment xmlns:tp="http://www.plazi.org/taxpub"><tp:treatment-meta><kwd-group><label>Taxon classification</label><kwd><named-content xmlns:xlink="http://www.w3.org/1999/xlink" content-type="kingdom">Animalia</named-content></kwd><kwd><named-content xmlns:xlink="http://www.w3.org/1999/xlink" content-type="order">Coleoptera</named-content></kwd><kwd><named-content xmlns:xlink="http://www.w3.org/1999/xlink" content-type="family">Curculionidae</named-content></kwd></kwd-group><mixed-citation publication-type="journal"><person-group><name><surname>Brown</surname><given-names>Samuel D. J.</given-names></name></person-group><article-title>
          <italic><tp:taxon-name><tp:taxon-name-part taxon-name-part-type="genus" reg="Austromonticola">Austromonticola</tp:taxon-name-part></tp:taxon-name></italic>, a new genus of broad-nosed weevil (<tp:taxon-name><tp:taxon-name-part taxon-name-part-type="order">Coleoptera</tp:taxon-name-part></tp:taxon-name>, <tp:taxon-name><tp:taxon-name-part taxon-name-part-type="family">Curculionidae</tp:taxon-name-part></tp:taxon-name>, <tp:taxon-name><tp:taxon-name-part taxon-name-part-type="subfamily">Entiminae</tp:taxon-name-part></tp:taxon-name>) from montane areas of New Zealand</article-title><source>Zookeys</source><day>10</day><month>10</month><year>2017</year><volume>2017</volume><issue>707</issue><fpage>73</fpage><lpage>130</lpage><pub-id pub-id-type="doi">10.3897/zookeys.707.12649</pub-id></mixed-citation></tp:treatment-meta><tp:nomenclature><tp:taxon-name>
            <tp:taxon-name-part taxon-name-part-type="genus" reg="Austromonticola">Austromonticola</tp:taxon-name-part>
            <tp:taxon-name-part taxon-name-part-type="species" reg="caelibatus">caelibatus</tp:taxon-name-part>
            <object-id xmlns:xlink="http://www.w3.org/1999/xlink" content-type="zoobank" xlink:type="simple">http://zoobank.org/423B4D86-6AD7-4214-8A57-0B21CC7670B0</object-id>
          </tp:taxon-name><tp:taxon-authority>Brown</tp:taxon-authority><tp:taxon-status xmlns:xlink="http://www.w3.org/1999/xlink" xlink:type="simple">sp. n.</tp:taxon-status><xref ref-type="fig" rid="F2">Figs 15</xref><xref ref-type="fig" rid="F2">, 16</xref><xref ref-type="fig" rid="F10">, 46</xref><xref ref-type="fig" rid="F10">, 47</xref><xref ref-type="fig" rid="F10">, 48</xref><xref ref-type="fig" rid="F10">, 49</xref><xref ref-type="fig" rid="F21">, 115</xref><!--PageBreak--></tp:nomenclature><tp:treatment-sec sec-type="diagnosis" id="SECID0ELGAG"><title>Diagnosis.</title><p>Body size large, 8 mm in length. Epifrons flat, with semi-erect setae. Funicle segments 7 subconical. Pronotum evenly convex. Elytra with erect, piliform setae.</p></tp:treatment-sec><tp:treatment-sec sec-type="description" id="SECID0EQGAG"><title>Description.</title><p>Body length 7.83 mm to 8.91 mm (<italic>X</italic>‒ = 8.28 mm, <italic>s</italic> = 0.41, <italic>n</italic> = 5). Integument black. Dorsum densely covered with fine blackish blue appressed scales without metallic reflections. Femora and tibiae with appressed scales, unicolorous, concolorous with elytral scales. Tarsi with integument blackish red. <bold>Rostrum</bold>. Length 1.60 mm to 1.72 mm (<italic>X</italic>‒ = 1.65 mm, <italic>s</italic> = 0.05, <italic>n</italic> = 5), width 0.80 mm to 1.00 mm (<italic>X</italic>‒ = 0.94 mm, <italic>s</italic> = 0.08, <italic>n</italic> = 5), length/width ratio 1.68 to 2.04 (<italic>X</italic>‒ = 1.77, <italic>s</italic> = 0.15, <italic>n</italic> <!--PageBreak-->= 5). Epifrons with appressed scales tessellate; setae piliform, semi-erect, concolorous; median and lateral carinae evident. Dorsal carinae arched over antennal insertions. Lateral area ventral of antennal insertions with fine setae and appressed scales. <bold>Antennae</bold>. Scapes in repose reaching beyond hind margin of eyes; covered with appressed scales and setae. Funicular segments loosely articulated; segments 1 clavate, roughly as long as 2; segments 2 clavate, about two times longer than 3; segments 3 to 6 clavate, getting progressively shorter; segments 7 subconical. <bold>Pronotum</bold>. Length 1.90 mm to 2.24 mm (<italic>X</italic>‒ = 2.05 mm, <italic>s</italic> = 0.13, <italic>n</italic> = 5), width 3.08 mm to 3.25 mm (<italic>X</italic>‒ = 3.16 mm, <italic>s</italic> = 0.07, <italic>n</italic> = 5), length/width ratio 0.88 to 1.02 (<italic>X</italic>‒ = 0.94, <italic>s</italic> = 0.05, <italic>n</italic> = 5); in dorsal view widest in anterior 1/3, lateral margins evenly curved. Anterior margin entire, posterior margin straight. Disc in dorsal view evenly curved; appressed scales tessellate; setae piliform, semi-erect, concolorous. Postocular lobes moderately developed. <bold>Elytra</bold>. Length 5.15 mm to 5.61 mm (<italic>X</italic>‒ = 5.36 mm, <italic>s</italic> = 0.23, <italic>n</italic> = 5), width 3.08 mm to 3.25 mm (<italic>X</italic>‒ = 3.16 mm, <italic>s</italic> = 0.07, <italic>n</italic> = 5), length/width ratio 1.63 to 1.76 (<italic>X</italic>‒ = 1.70, <italic>s</italic> = 0.05, <italic>n</italic> = 5). Anterior margin slightly curved posteriad in middle, humeral angles rounded. Appressed scales tessellate. Setae piliform, semi-erect to erect, concolorous on disc, pale laterally and posteriorly. Striae moderately impressed; interstriae flat. Interstriae 1 at declivity flat in males; females unknown. Apex in lateral view square in males; females unknown. <bold>Thoracic ventrites</bold>. Mesoventral process rounded. Sutures between mesepimera and metanepisterna raised into a carina. Metaventrite densely covered with appressed scales. <bold>Abdomen</bold>. Ventrites sparsely clothed with appressed scales. Apex rounded. Males with ventrite 1 depressed medially, ventrite 5 flat. Females unknown. <bold>Male genitalia</bold>. Figs <xref ref-type="fig" rid="F10">46–49</xref>. Hemisternites with spiculum relictum large, bulbous and strongly pigmented. Penis with apex acute, upturned; ostial region unmodified. Endophallus with small gonoporial sclerite with reduced posterior lobes. Temones 0.52 times as long as pedon. <bold>Female genitalia</bold>. Unknown.</p></tp:treatment-sec><tp:treatment-sec sec-type="DNA sequences" id="SECID0EIJAG"><title>DNA sequences.</title><p>No DNA sequences obtained.</p></tp:treatment-sec><tp:treatment-sec sec-type="type material" id="SECID0ENJAG"><title>Type material examined.</title><p>
            <bold>Holotype</bold>. Male (<named-content xmlns:xlink="http://www.w3.org/1999/xlink" content-type="dwc:institutional_code" xlink:type="simple">CMNZ</named-content>). Specimen pinned through right elytron; entire. Labelled ‘3832 Lake Ohau Ski Field / 1600–1650 m Johns, PM; / Nicholls, D 15.i.04’ [printed, cream card], ‘2007.215.2060’ [printed, white card], ‘<italic><tp:taxon-name><tp:taxon-name-part taxon-name-part-type="genus" reg="Irenimus">Irenimus</tp:taxon-name-part></tp:taxon-name></italic> taxonomy / and systematics / SDJ Brown / PhD Thesis 2012–2015 / IRE4031’ [printed, cream card], ‘HOLOTYPE / <italic><tp:taxon-name><tp:taxon-name-part taxon-name-part-type="genus" reg="Austromonticola">Austromonticola</tp:taxon-name-part></tp:taxon-name></italic> / <italic><tp:taxon-name><tp:taxon-name-part taxon-name-part-type="species" reg="caelibatus">caelibatus</tp:taxon-name-part></tp:taxon-name></italic> / <xref ref-type="bibr" rid="B20">Brown 2017</xref>’ [printed, red card].</p><p>
            <bold>Paratypes</bold>. A total of 4 specimens (4 males) designated as paratypes, bearing blue paratype label. Paratype specimens deposited in <named-content xmlns:xlink="http://www.w3.org/1999/xlink" content-type="dwc:institutional_code" xlink:type="simple">CMNZ</named-content>.</p><p>
            <bold><abbrev xmlns:xlink="http://www.w3.org/1999/xlink" xlink:title="Mackenzie" id="ABBRID0ECLAG" xlink:type="simple">MK</abbrev></bold>: Lake Ohau Ski Field [<named-content xmlns:xlink="http://www.w3.org/1999/xlink" content-type="dwc:verbatimCoordinates" xlink:type="simple"><named-content content-type="geo-json" specific-use="{&#34;type&#34;:&#34;Point&#34;,&#34;coordinates&#34;:[169.776500,-44.224000]}" id="NCID0EJLAG" xlink:type="simple">44°13.44'S, 169°46.59'E</named-content></named-content>, A], 15 Jan 2004, Johns PM, Nicholls D, 1600-1650 m (<named-content xmlns:xlink="http://www.w3.org/1999/xlink" content-type="dwc:institutional_code" xlink:type="simple">CMNZ</named-content>: 4).</p></tp:treatment-sec><tp:treatment-sec sec-type="distribution" id="SECID0ETLAG"><title>Distribution.</title><p>Fig. <xref ref-type="fig" rid="F21">115</xref>. South Island: <bold><abbrev xmlns:xlink="http://www.w3.org/1999/xlink" xlink:title="Mackenzie" id="ABBRID0E5LAG" xlink:type="simple">MK</abbrev></bold>: Lake Ohau Ski Field.</p></tp:treatment-sec><tp:treatment-sec sec-type="Elevational range" id="SECID0ECMAG"><title>Elevational range.</title><p>Label data: 1625 m (<italic>n</italic> = 5). Georeferenced data: 1574 m (<italic>n</italic> = 5).</p></tp:treatment-sec><tp:treatment-sec sec-type="etymology" id="SECID0EMMAG"><title>Etymology.</title><p>From the Latin noun <italic><tp:taxon-name><tp:taxon-name-part taxon-name-part-type="species" reg="caelibatus">caelibatus</tp:taxon-name-part></tp:taxon-name></italic>, ‘celibacy’, an allusion to the fact that the species is thus far known only from the male sex; the species name is a noun.</p></tp:treatment-sec><tp:treatment-sec sec-type="biology" id="SECID0E3MAG"><title>Biology.</title><p>No plant associations recorded.</p><!--PageBreak--></tp:treatment-sec><tp:treatment-sec><!--Section generated to contain objects referenced in tp:taxon-treatment.--><fig id="F2" position="float" orientation="portrait"><label>Figures 9–16.</label><caption><p>Habitus photographs of <italic><tp:taxon-name><tp:taxon-name-part taxon-name-part-type="genus" reg="Austromonticola">Austromonticola</tp:taxon-name-part></tp:taxon-name></italic> males. <bold>9, 10</bold> <italic><tp:taxon-name><tp:taxon-name-part taxon-name-part-type="genus" reg="Austromonticola">A.</tp:taxon-name-part> <tp:taxon-name-part taxon-name-part-type="species" reg="postinventus">postinventus</tp:taxon-name-part></tp:taxon-name></italic> <bold>11, 12</bold> <italic><tp:taxon-name><tp:taxon-name-part taxon-name-part-type="genus" reg="Austromonticola">A.</tp:taxon-name-part> <tp:taxon-name-part taxon-name-part-type="species" reg="planulatus">planulatus</tp:taxon-name-part></tp:taxon-name></italic> <bold>13, 14</bold> <italic><tp:taxon-name><tp:taxon-name-part taxon-name-part-type="genus" reg="Austromonticola">A.</tp:taxon-name-part> <tp:taxon-name-part taxon-name-part-type="species" reg="inflatus">inflatus</tp:taxon-name-part></tp:taxon-name></italic> <bold>15, 16</bold> <italic><tp:taxon-name><tp:taxon-name-part taxon-name-part-type="genus" reg="Austromonticola">A.</tp:taxon-name-part> <tp:taxon-name-part taxon-name-part-type="species" reg="caelibatus">caelibatus</tp:taxon-name-part></tp:taxon-name></italic>, holotype. Scale bars = 1 mm.</p></caption><graphic xmlns:xlink="http://www.w3.org/1999/xlink" xlink:href="zookeys-707-073-g002.jpg" position="float" orientation="portrait" xlink:type="simple" id="oo_160456.jpg"/></fig><fig id="F10" position="float" orientation="portrait"><label>Figures 46–49.</label><caption><p>Genitalia of <italic><tp:taxon-name><tp:taxon-name-part taxon-name-part-type="genus" reg="Austromonticola">Austromonticola</tp:taxon-name-part> <tp:taxon-name-part taxon-name-part-type="species" reg="caelibatus">caelibatus</tp:taxon-name-part></tp:taxon-name></italic>. <bold>46</bold> penis, dorsal view <bold>47</bold> aedeagus, lateral view <bold>48</bold> male hemisternites 8 and spiculum gastrale, lateral view (membrane between hemisternites 8 and basal plate indicated) <bold>49</bold> male hemisternites 8 and spiculum gastrale with basal plate, ventral view. Scale bar = 0.5 mm.</p></caption><graphic xmlns:xlink="http://www.w3.org/1999/xlink" xlink:href="zookeys-707-073-g010.jpg" position="float" orientation="portrait" xlink:type="simple" id="oo_160464.jpg"/></fig><fig id="F21" position="float" orientation="portrait"><label>Figure 115.</label><caption><p>Distributions of <italic><tp:taxon-name><tp:taxon-name-part taxon-name-part-type="genus" reg="Austromonticola">Austromonticola</tp:taxon-name-part> <tp:taxon-name-part taxon-name-part-type="species" reg="inflatus">inflatus</tp:taxon-name-part></tp:taxon-name></italic> (circles), <italic><tp:taxon-name><tp:taxon-name-part taxon-name-part-type="genus" reg="Austromonticola">A.</tp:taxon-name-part> <tp:taxon-name-part taxon-name-part-type="species" reg="caelibatus">caelibatus</tp:taxon-name-part></tp:taxon-name></italic> (squares), <italic><tp:taxon-name><tp:taxon-name-part taxon-name-part-type="genus" reg="Austromonticola">A.</tp:taxon-name-part> <tp:taxon-name-part taxon-name-part-type="species" reg="postinventus">postinventus</tp:taxon-name-part></tp:taxon-name></italic> (triangles) and <italic><tp:taxon-name><tp:taxon-name-part taxon-name-part-type="genus" reg="Austromonticola">A.</tp:taxon-name-part> <tp:taxon-name-part taxon-name-part-type="species" reg="planulatus">planulatus</tp:taxon-name-part></tp:taxon-name></italic> (stars).</p></caption><graphic xmlns:xlink="http://www.w3.org/1999/xlink" xlink:href="zookeys-707-073-g021.jpg" position="float" orientation="portrait" xlink:type="simple" id="oo_160475.jpg"/></fig></tp:treatment-sec><ref-list><ref id="B20"><mixed-citation xmlns:xlink="http://www.w3.org/1999/xlink" xlink:type="simple">
          <person-group><name name-style="western"><surname>Brown</surname><given-names>SDJ</given-names></name></person-group> (<year>2017</year>) <article-title>A revision of the New Zealand weevil genus <italic><tp:taxon-name><tp:taxon-name-part taxon-name-part-type="genus">Irenimus</tp:taxon-name-part></tp:taxon-name></italic> Pascoe, 1876 (<tp:taxon-name><tp:taxon-name-part taxon-name-part-type="order">Coleoptera</tp:taxon-name-part></tp:taxon-name>: <tp:taxon-name><tp:taxon-name-part taxon-name-part-type="family">Curculionidae</tp:taxon-name-part></tp:taxon-name>: <tp:taxon-name><tp:taxon-name-part taxon-name-part-type="subfamily">Entiminae</tp:taxon-name-part></tp:taxon-name>).</article-title> <source>Zootaxa</source> <volume>4263</volume>(<issue>1</issue>): <fpage>1</fpage>–<lpage>42</lpage>. <ext-link xlink:type="simple" ext-link-type="doi" xlink:href="10.11646/zootaxa.4263.1.1">https://doi.org/10.11646/zootaxa.4263.1.1</ext-link></mixed-citation></ref></ref-list></tp:taxon-treatment>
