# Supplementary material for: Austromonticola, a new genus of broad-nosed weevil (Coleoptera, Curculionidae, Entiminae) from montane areas of New Zealand
Source: Zookeys. 2017 Oct 10;(707):73–130. doi: 10.3897/zookeys.707.12649 (PMC5674147; doi:10.3897/zookeys.707.12649)
Supplement: XML Treatment for Austromonticola furcatus [file zookeys.707.12649-treatment4.xml]

<!DOCTYPE tp:taxon-treatment
  PUBLIC "-//TaxonX//DTD Taxonomic Treatment Publishing DTD v0 20100105//EN" "tax-treatment-NSO.dtd">
<tp:taxon-treatment xmlns:tp="http://www.plazi.org/taxpub"><tp:treatment-meta><kwd-group><label>Taxon classification</label><kwd><named-content xmlns:xlink="http://www.w3.org/1999/xlink" content-type="kingdom">Animalia</named-content></kwd><kwd><named-content xmlns:xlink="http://www.w3.org/1999/xlink" content-type="order">Coleoptera</named-content></kwd><kwd><named-content xmlns:xlink="http://www.w3.org/1999/xlink" content-type="family">Curculionidae</named-content></kwd></kwd-group><mixed-citation publication-type="journal"><person-group><name><surname>Brown</surname><given-names>Samuel D. J.</given-names></name></person-group><article-title>
          <italic><tp:taxon-name><tp:taxon-name-part taxon-name-part-type="genus" reg="Austromonticola">Austromonticola</tp:taxon-name-part></tp:taxon-name></italic>, a new genus of broad-nosed weevil (<tp:taxon-name><tp:taxon-name-part taxon-name-part-type="order">Coleoptera</tp:taxon-name-part></tp:taxon-name>, <tp:taxon-name><tp:taxon-name-part taxon-name-part-type="family">Curculionidae</tp:taxon-name-part></tp:taxon-name>, <tp:taxon-name><tp:taxon-name-part taxon-name-part-type="subfamily">Entiminae</tp:taxon-name-part></tp:taxon-name>) from montane areas of New Zealand</article-title><source>Zookeys</source><day>10</day><month>10</month><year>2017</year><volume>2017</volume><issue>707</issue><fpage>73</fpage><lpage>130</lpage><pub-id pub-id-type="doi">10.3897/zookeys.707.12649</pub-id></mixed-citation></tp:treatment-meta><tp:nomenclature><tp:taxon-name>
            <tp:taxon-name-part taxon-name-part-type="genus" reg="Austromonticola">Austromonticola</tp:taxon-name-part>
            <tp:taxon-name-part taxon-name-part-type="species" reg="furcatus">furcatus</tp:taxon-name-part>
            <object-id xmlns:xlink="http://www.w3.org/1999/xlink" content-type="zoobank" xlink:type="simple">http://zoobank.org/0B3B6FC4-0CC0-4F66-8D01-C54894022B56</object-id>
          </tp:taxon-name><tp:taxon-authority>Brown</tp:taxon-authority><tp:taxon-status xmlns:xlink="http://www.w3.org/1999/xlink" xlink:type="simple">sp. n.</tp:taxon-status><xref ref-type="fig" rid="F1">Figs 5</xref><xref ref-type="fig" rid="F1">, 6</xref><xref ref-type="fig" rid="F3">, 21</xref><xref ref-type="fig" rid="F3">, 22</xref><xref ref-type="fig" rid="F8">, 37</xref><xref ref-type="fig" rid="F11">, 50</xref><xref ref-type="fig" rid="F11">, 51</xref><xref ref-type="fig" rid="F11">, 52</xref><xref ref-type="fig" rid="F11">, 53</xref><xref ref-type="fig" rid="F11">, 54</xref><xref ref-type="fig" rid="F11">, 55</xref><xref ref-type="fig" rid="F11">, 56</xref><xref ref-type="fig" rid="F11">, 57</xref><xref ref-type="fig" rid="F17">, 102</xref><xref ref-type="fig" rid="F17">, 103</xref><xref ref-type="fig" rid="F22">, 116</xref></tp:nomenclature><tp:treatment-sec sec-type="diagnosis" id="SECID0ELQAG"><title>Diagnosis.</title><p>Body size medium, 4 mm in length. Dense pappolepidia on venter. Elytral declivity in females with sutural tubercle; margin of ventrite 4 produced into a lamina, with deep median emargination (Fig. <xref ref-type="fig" rid="F17">102</xref>); margin of ventrite 5 with a broad horn on either side of the genital opening (Fig. <xref ref-type="fig" rid="F17">102</xref>).</p></tp:treatment-sec><tp:treatment-sec sec-type="description" id="SECID0EZQAG"><title>Description.</title><p>Body length 3.67 mm to 4.22 mm (<italic>X</italic>‒ = 3.98 mm, <italic>s</italic> = 0.19, <italic>n</italic> = 8). Integument black. Dorsum densely covered with brownish black to dark greyish yellowish brown appressed scales; pale “V” on elytral declivity largely confined to summits of protuberances; other pale variegations usually present on elytra, not forming patterns. Scutellum densely covered with pale scales. Pronotum same colour as elytra; with striking, pale, posterolateral maculae corresponding to pale maculae on humeral angles, especially in females. Femora and tibiae with appressed scales dense, unicolorous, concolorous with elytral scales. Tarsi integument dark reddish orange to black. <bold>Rostrum</bold>. Length 0.77 mm to 1.04 mm (<italic>X</italic>‒ = 0.90 mm, <italic>s</italic> = 0.09, <italic>n</italic> = 7), width 0.52 mm to 0.66 mm (<italic>X</italic>‒ = 0.57 mm, <italic>s</italic> = 0.05, <italic>n</italic> = 7), length/width ratio 1.35 to 1.68 (<italic>X</italic>‒ = 1.57, <italic>s</italic> = 0.11, <italic>n</italic> = 7). Epifrons with appressed scales imbricate; setae dolabriform, decumbent, concolorous; median and lateral carinae not evident. Dorsal carina arched over antennal insertions. Lateral area ventral of antennal insertions with fine setae, without appressed scales. <bold>Antennae</bold>. Scapes in repose reaching hind margin of eyes; covered with appressed scales and setae. Funicular segments moderately articulated; segments 1 clavate, about 1.25 times longer than 2; segments 2 clavate, about 1.4 times longer than 3; segments 3 to 4 subspherical; segments 5 to 7 oblately spheroid, subequal in length. <bold>Pronotum</bold>. Length 1.06 mm to 1.24 mm (<italic>X</italic>‒ = 1.14 mm, <italic>s</italic> = 0.06, <italic>n</italic> = 7), width 1.61 mm to 2.16 mm (<italic>X</italic>‒ = 1.88 mm, <italic>s</italic> = 0.18, <italic>n</italic> = 7), length/width ratio 0.80 to 0.92 (<italic>X</italic>‒ = 0.86, <italic>s</italic> = 0.04, <italic>n</italic> = 7); in dorsal view widest in anterior 1/4, lateral margins strongly curved anteriorly, tapering posteriorly, more pronounced in females. Anterior margin slightly emarginate medially, posterior margin straight. Disc in dorsal view evenly curved; appressed scales imbricate; setae dolabriform, decumbent, dark to concolorous. Postocular lobes poorly developed. <bold>Elytra</bold>. Length 2.54 mm to 3.28 mm (<italic>X</italic>‒ = 2.78 mm, <italic>s</italic> = 0.25, <italic>n</italic> = 7), width 1.61 mm to 2.16 mm (<italic>X</italic>‒ = 1.88 mm, <italic>s</italic> = 0.18, <italic>n</italic> = 7), length/width ratio 1.39 to 1.58 (<italic>X</italic>‒ = 1.48, <italic>s</italic> = 0.07, <italic>n</italic> = 7). Anterior margin nearly straight, humeral angles rounded. Appressed scales tessellate to narrowly imbricate. Setae claviform, decumbent, pale to concolorous. Striae moderately impressed; interstriae flat on disc, convex on elytral declivity. Interstriae 1 at declivity flat in males, produced into a strong tubercle in females. Interstriae 3 and 5 at declivity swollen in both sexes. Apex in lateral view square in males; produced ventrad in females. <bold>Thoracic ventrites</bold>. Mesoventral process rounded. Metaventrite densely covered with pappolepidia. <bold>Abdomen</bold>. Ventrites clothed almost exclusively with pappolepidia, ventrites 1 and 2 moderately densely clothed, ventrites 3 to 5 increasingly sparse. Apex rounded. Males with ventrite 1 strongly depressed medially; ventrite 5 flat. Females with ventrite 1 flat; ventrite 4 with posterior margin produced into a subtriangular lamina with very deep apical emargination (Figs <xref ref-type="fig" rid="F17">102</xref>, <xref ref-type="fig" rid="F17">103</xref>); ventrite 5 disc with median furrow, posterior margin with narrow emargination with a horn either side of emargination. <bold>Male genitalia</bold>. Figs <xref ref-type="fig" rid="F11">50–53</xref>. Hemisternites with spiculum relictum slender. Penis with apex acute, ostial region thickened, forming a crest. Endophallus with gonoporial sclerite having pronounced anterior lobes, lacking posterior lobes. Temones 0.75 times as long as pedon. <bold>Female genitalia</bold>. Figs <xref ref-type="fig" rid="F11">54–57</xref>. Distal gonocoxites slender, 2.6 times longer than high. Bursa copulatrix long; not constricted anterior of proximal gonocoxite; sclerite horseshoe-shaped, long. Sternite 8 narrowly rounded at apex, membranous laterally. Everted ovipositor 2.14 mm in length, 0.57 times body length.</p></tp:treatment-sec><tp:treatment-sec sec-type="DNA sequences. COI" id="SECID0E2TAG"><title>DNA sequences. <abbrev xmlns:xlink="http://www.w3.org/1999/xlink" xlink:title="cytochrome c oxidase subunit I" id="ABBRID0EAUAG" xlink:type="simple">COI</abbrev>.</title><p>KX191344. <bold>28S</bold>. KX191914. <bold><abbrev xmlns:xlink="http://www.w3.org/1999/xlink" xlink:title="arginine kinase" id="ABBRID0EJUAG" xlink:type="simple">ArgK</abbrev></bold>. KX191626. <bold><abbrev xmlns:xlink="http://www.w3.org/1999/xlink" xlink:title="carbamoyl-phosphate synthetase 2-aspartate transcarbamylase-dihydroorotase" id="ABBRID0EOUAG" xlink:type="simple">CAD</abbrev></bold>. KX191085.</p></tp:treatment-sec><tp:treatment-sec sec-type="type material" id="SECID0ESUAG"><title>Type material examined.</title><p>
            <bold>Holotype</bold>. Female (<named-content xmlns:xlink="http://www.w3.org/1999/xlink" content-type="dwc:institutional_code" xlink:type="simple">NZAC</named-content>). Specimen mounted on card teardrop; abdomen removed, dissected and mounted in <abbrev xmlns:xlink="http://www.w3.org/1999/xlink" xlink:title="dimethyl hydantoin formaldehyde" id="ABBRID0E6UAG" xlink:type="simple">DMHF</abbrev> on white card below specimen; otherwise entire; elytra parted at apex. Labelled ‘NEW ZEALAND <abbrev xmlns:xlink="http://www.w3.org/1999/xlink" xlink:title="Central Otago" id="ABBRID0EDVAG" xlink:type="simple">CO</abbrev> / Obelisk Range / Old Man Range / 14 Jan 2014/ SDJ Brown’ [printed, cream card], ‘On <italic><tp:taxon-name><tp:taxon-name-part taxon-name-part-type="genus" reg="Phyllachne">Phyllachne</tp:taxon-name-part></tp:taxon-name></italic> cushion / 1640 m / <named-content xmlns:xlink="http://www.w3.org/1999/xlink" content-type="dwc:verbatimCoordinates" xlink:type="simple"><named-content content-type="geo-json" specific-use="{&#34;type&#34;:&#34;Point&#34;,&#34;coordinates&#34;:[169.195600,-45.311300]}" id="NCID0ERVAG" xlink:type="simple">45.3113°S 169.1956°E</named-content></named-content>’ [printed, cream card], ‘<italic><tp:taxon-name><tp:taxon-name-part taxon-name-part-type="genus" reg="Irenimus">Irenimus</tp:taxon-name-part></tp:taxon-name></italic> taxonomy / and systematics / SDJ Brown / PhD Thesis 2012–2015 / IRE4771’ [printed, cream card], ‘HOLOTYPE / <italic><tp:taxon-name><tp:taxon-name-part taxon-name-part-type="genus" reg="Austromonticola">Austromonticola</tp:taxon-name-part></tp:taxon-name></italic> / <italic><tp:taxon-name><tp:taxon-name-part taxon-name-part-type="species" reg="furcatus">furcatus</tp:taxon-name-part></tp:taxon-name></italic> / <xref ref-type="bibr" rid="B20">Brown 2017</xref>’ [printed, red card]. Genomic DNA extract from enzyme digestion of abdomen: E196 (<named-content xmlns:xlink="http://www.w3.org/1999/xlink" content-type="dwc:institutional_code" xlink:type="simple">NZAC</named-content>). <abbrev xmlns:xlink="http://www.w3.org/1999/xlink" xlink:title="carbamoyl-phosphate synthetase 2-aspartate transcarbamylase-dihydroorotase" id="ABBRID0EXWAG" xlink:type="simple">CAD</abbrev> sequence KX191085; <abbrev xmlns:xlink="http://www.w3.org/1999/xlink" xlink:title="cytochrome c oxidase subunit I" id="ABBRID0E2WAG" xlink:type="simple">COI</abbrev> sequence KX191344; <abbrev xmlns:xlink="http://www.w3.org/1999/xlink" xlink:title="arginine kinase" id="ABBRID0E6WAG" xlink:type="simple">ArgK</abbrev> sequence KX191626; 28S sequence KX191914.</p><p>
            <bold>Paratypes</bold>. A total of 16 specimens (8 males, 8 females) designated as paratypes, bearing blue paratype label. Paratype specimens deposited in <named-content xmlns:xlink="http://www.w3.org/1999/xlink" content-type="dwc:institutional_code" xlink:type="simple">NHM</named-content>, <named-content xmlns:xlink="http://www.w3.org/1999/xlink" content-type="dwc:institutional_code" xlink:type="simple">LUNZ</named-content>, <named-content xmlns:xlink="http://www.w3.org/1999/xlink" content-type="dwc:institutional_code" xlink:type="simple">NZAC</named-content>.</p><p>
            <bold><abbrev xmlns:xlink="http://www.w3.org/1999/xlink" xlink:title="Central Otago" id="ABBRID0EZXAG" xlink:type="simple">CO</abbrev></bold>: Hyde Rock [<named-content xmlns:xlink="http://www.w3.org/1999/xlink" content-type="dwc:verbatimCoordinates" xlink:type="simple"><named-content content-type="geo-json" specific-use="{&#34;type&#34;:&#34;Point&#34;,&#34;coordinates&#34;:[169.197400,-45.389300]}" id="NCID0EAYAG" xlink:type="simple">45°23.358'S, 169°11.844'E</named-content></named-content>, A], 15 Mar 1975, Watt JC, 1524 m, Litter (<named-content xmlns:xlink="http://www.w3.org/1999/xlink" content-type="dwc:institutional_code" xlink:type="simple">LUNZ</named-content>: 1, <named-content xmlns:xlink="http://www.w3.org/1999/xlink" content-type="dwc:institutional_code" xlink:type="simple">NZAC</named-content>: 1); Hyde Rock [<named-content xmlns:xlink="http://www.w3.org/1999/xlink" content-type="dwc:verbatimCoordinates" xlink:type="simple"><named-content content-type="geo-json" specific-use="{&#34;type&#34;:&#34;Point&#34;,&#34;coordinates&#34;:[169.197400,-45.389300]}" id="NCID0ESYAG" xlink:type="simple">45°23.358'S, 169°11.844'E</named-content></named-content>, A], 22 Feb 1974, Dugdale JS, 1555-1616 m (<named-content xmlns:xlink="http://www.w3.org/1999/xlink" content-type="dwc:institutional_code" xlink:type="simple">NZAC</named-content>: 1); Old Man Range [<named-content xmlns:xlink="http://www.w3.org/1999/xlink" content-type="dwc:verbatimCoordinates" xlink:type="simple"><named-content content-type="geo-json" specific-use="{&#34;type&#34;:&#34;Point&#34;,&#34;coordinates&#34;:[169.208900,-45.334000]}" id="NCID0E6YAG" xlink:type="simple">45°20.04'S, 169°12.534'E</named-content></named-content>, A], 15 Mar 1975, May BM, 1524 m, Under <italic><tp:taxon-name><tp:taxon-name-part taxon-name-part-type="genus" reg="Celmisia">Celmisia</tp:taxon-name-part></tp:taxon-name></italic> (<named-content xmlns:xlink="http://www.w3.org/1999/xlink" content-type="dwc:institutional_code" xlink:type="simple">NZAC</named-content>: 1); Old Man Range [<named-content xmlns:xlink="http://www.w3.org/1999/xlink" content-type="dwc:verbatimCoordinates" xlink:type="simple"><named-content content-type="geo-json" specific-use="{&#34;type&#34;:&#34;Point&#34;,&#34;coordinates&#34;:[169.208900,-45.334000]}" id="NCID0ETZAG" xlink:type="simple">45°20.04'S, 169°12.534'E</named-content></named-content>, A], 16 Jan 1965, Kuschel G, Townsend JI, 4500 feet, <italic><tp:taxon-name><tp:taxon-name-part taxon-name-part-type="genus" reg="Celmisia">Celmisia</tp:taxon-name-part> <tp:taxon-name-part taxon-name-part-type="species" reg="prorepens">prorepens</tp:taxon-name-part></tp:taxon-name></italic> (<named-content xmlns:xlink="http://www.w3.org/1999/xlink" content-type="dwc:institutional_code" xlink:type="simple">NHM</named-content>: 1, <named-content xmlns:xlink="http://www.w3.org/1999/xlink" content-type="dwc:institutional_code" xlink:type="simple">NZAC</named-content>: 4); Old Man Range [<named-content xmlns:xlink="http://www.w3.org/1999/xlink" content-type="dwc:verbatimCoordinates" xlink:type="simple"><named-content content-type="geo-json" specific-use="{&#34;type&#34;:&#34;Point&#34;,&#34;coordinates&#34;:[169.208900,-45.334000]}" id="NCID0EQ1AG" xlink:type="simple">45°20.04'S, 169°12.534'E</named-content></named-content>, A], 17 Jan 1965, Kuschel G, Townsend JI, 5000 feet (<named-content xmlns:xlink="http://www.w3.org/1999/xlink" content-type="dwc:institutional_code" xlink:type="simple">NHM</named-content>: 1, <named-content xmlns:xlink="http://www.w3.org/1999/xlink" content-type="dwc:institutional_code" xlink:type="simple">NZAC</named-content>: 1); Old Man Range [<named-content xmlns:xlink="http://www.w3.org/1999/xlink" content-type="dwc:verbatimCoordinates" xlink:type="simple"><named-content content-type="geo-json" specific-use="{&#34;type&#34;:&#34;Point&#34;,&#34;coordinates&#34;:[169.208900,-45.334000]}" id="NCID0EC2AG" xlink:type="simple">45°20.04'S, 169°12.534'E</named-content></named-content>, A], 20 Feb 1974, Dugdale JS, 1615 m, Ex <italic><tp:taxon-name><tp:taxon-name-part taxon-name-part-type="genus" reg="Celmisia">Celmisia</tp:taxon-name-part> <tp:taxon-name-part taxon-name-part-type="species" reg="haastii">haastii</tp:taxon-name-part></tp:taxon-name></italic> (<named-content xmlns:xlink="http://www.w3.org/1999/xlink" content-type="dwc:institutional_code" xlink:type="simple">NZAC</named-content>: 1); Old Man Range [<named-content xmlns:xlink="http://www.w3.org/1999/xlink" content-type="dwc:verbatimCoordinates" xlink:type="simple"><named-content content-type="geo-json" specific-use="{&#34;type&#34;:&#34;Point&#34;,&#34;coordinates&#34;:[169.208900,-45.334000]}" id="NCID0E12AG" xlink:type="simple">45°20.04'S, 169°12.534'E</named-content></named-content>, A], 20 Feb 1974, Dugdale JS, 1615 m, ex <italic><tp:taxon-name><tp:taxon-name-part taxon-name-part-type="genus" reg="Celmisia">Celmisia</tp:taxon-name-part> <tp:taxon-name-part taxon-name-part-type="species" reg="sessiflora">sessiflora</tp:taxon-name-part></tp:taxon-name></italic> (<named-content xmlns:xlink="http://www.w3.org/1999/xlink" content-type="dwc:institutional_code" xlink:type="simple">LUNZ</named-content>: 1, <named-content xmlns:xlink="http://www.w3.org/1999/xlink" content-type="dwc:institutional_code" xlink:type="simple">NZAC</named-content>: 1); The Herrons Station [<named-content xmlns:xlink="http://www.w3.org/1999/xlink" content-type="dwc:verbatimCoordinates" xlink:type="simple"><named-content content-type="geo-json" specific-use="{&#34;type&#34;:&#34;Point&#34;,&#34;coordinates&#34;:[169.211900,-45.412317]}" id="NCID0EX3AG" xlink:type="simple">45°24.739'S, 169°12.714'E</named-content></named-content>, R], 17 Jan 2004, Emberson RM, Syrett P, 1590 m, Pitfall trap by tors in fell field (<named-content xmlns:xlink="http://www.w3.org/1999/xlink" content-type="dwc:institutional_code" xlink:type="simple">LUNZ</named-content>: 1).</p></tp:treatment-sec><tp:treatment-sec sec-type="distribution" id="SECID0EB4AG"><title>Distribution.</title><p>Fig. <xref ref-type="fig" rid="F22">116</xref>. South Island: <bold><abbrev xmlns:xlink="http://www.w3.org/1999/xlink" xlink:title="Central Otago" id="ABBRID0EM4AG" xlink:type="simple">CO</abbrev></bold>: Old Man Range.</p></tp:treatment-sec><tp:treatment-sec sec-type="Elevational range" id="SECID0EQ4AG"><title>Elevational range.</title><p>Label data: 1372 m to 1640 m (<italic>X</italic>‒ = 1509 m, <italic>s</italic> = 103, <italic>n</italic> = 16). Georeferenced data: 1583 m to 1665 m (<italic>X</italic>‒ = 1641 m, <italic>s</italic> = 19, <italic>n</italic> = 17).</p></tp:treatment-sec><tp:treatment-sec sec-type="etymology" id="SECID0EC5AG"><title>Etymology.</title><p>From the Latin adjective <italic><tp:taxon-name><tp:taxon-name-part taxon-name-part-type="species" reg="furcatus">furcatus</tp:taxon-name-part></tp:taxon-name></italic>, ‘divided, forked’, in reference to the form of the ventral lamina of the female; the name is an adjective.</p></tp:treatment-sec><tp:treatment-sec sec-type="biology" id="SECID0ES5AG"><title>Biology.</title><p>Specimens have been collected in association with <italic><tp:taxon-name><tp:taxon-name-part taxon-name-part-type="genus" reg="Phyllachne">Phyllachne</tp:taxon-name-part></tp:taxon-name></italic> cushions and <italic><tp:taxon-name><tp:taxon-name-part taxon-name-part-type="genus" reg="Celmisia">Celmisia</tp:taxon-name-part></tp:taxon-name></italic> daisies. In particular, the largest series was associated with <italic><tp:taxon-name><tp:taxon-name-part taxon-name-part-type="genus" reg="Celmisia">C.</tp:taxon-name-part> <tp:taxon-name-part taxon-name-part-type="species" reg="prorepens">prorepens</tp:taxon-name-part></tp:taxon-name></italic> Petrie, 1887, but specimens have also been found with <italic><tp:taxon-name><tp:taxon-name-part taxon-name-part-type="genus" reg="Celmisia">C.</tp:taxon-name-part> <tp:taxon-name-part taxon-name-part-type="species" reg="haastii">haastii</tp:taxon-name-part></tp:taxon-name></italic> Hook.f., 1864, and <italic><tp:taxon-name><tp:taxon-name-part taxon-name-part-type="genus" reg="Celmisia">C.</tp:taxon-name-part> <tp:taxon-name-part taxon-name-part-type="species" reg="sessiliflora">sessiliflora</tp:taxon-name-part></tp:taxon-name></italic> Hook.f., 1864.</p><!--PageBreak--></tp:treatment-sec><tp:treatment-sec><!--Section generated to contain objects referenced in tp:taxon-treatment.--><fig id="F1" position="float" orientation="portrait"><label>Figures 1–8.</label><caption><p>Habitus photographs of <italic><tp:taxon-name><tp:taxon-name-part taxon-name-part-type="genus" reg="Austromonticola">Austromonticola</tp:taxon-name-part></tp:taxon-name></italic> males. <bold>1, 2</bold> <italic><tp:taxon-name><tp:taxon-name-part taxon-name-part-type="genus" reg="Austromonticola">A.</tp:taxon-name-part> <tp:taxon-name-part taxon-name-part-type="species" reg="atriarius">atriarius</tp:taxon-name-part></tp:taxon-name></italic> <bold>3, 4</bold> <italic><tp:taxon-name><tp:taxon-name-part taxon-name-part-type="genus" reg="Austromonticola">A.</tp:taxon-name-part> <tp:taxon-name-part taxon-name-part-type="species" reg="mataura">mataura</tp:taxon-name-part></tp:taxon-name></italic> <bold>5, 6</bold> <italic><tp:taxon-name><tp:taxon-name-part taxon-name-part-type="genus" reg="Austromonticola">A.</tp:taxon-name-part> <tp:taxon-name-part taxon-name-part-type="species" reg="furcatus">furcatus</tp:taxon-name-part></tp:taxon-name></italic> <bold>7, 8</bold> <italic><tp:taxon-name><tp:taxon-name-part taxon-name-part-type="genus" reg="Austromonticola">A.</tp:taxon-name-part> <tp:taxon-name-part taxon-name-part-type="species" reg="rotundus">rotundus</tp:taxon-name-part></tp:taxon-name></italic>. Scale bars = 1 mm.</p></caption><graphic xmlns:xlink="http://www.w3.org/1999/xlink" xlink:href="zookeys-707-073-g001.jpg" position="float" orientation="portrait" xlink:type="simple" id="oo_160455.jpg"/></fig><fig id="F3" position="float" orientation="portrait"><label>Figures 17–24.</label><caption><p>Habitus photographs of <italic><tp:taxon-name><tp:taxon-name-part taxon-name-part-type="genus" reg="Austromonticola">Austromonticola</tp:taxon-name-part></tp:taxon-name></italic> females. <bold>17, 18</bold> <italic><tp:taxon-name><tp:taxon-name-part taxon-name-part-type="genus" reg="Austromonticola">A.</tp:taxon-name-part> <tp:taxon-name-part taxon-name-part-type="species" reg="atriarius">atriarius</tp:taxon-name-part></tp:taxon-name></italic> <bold>19, 20</bold> <italic><tp:taxon-name><tp:taxon-name-part taxon-name-part-type="genus" reg="Austromonticola">A.</tp:taxon-name-part> <tp:taxon-name-part taxon-name-part-type="species" reg="mataura">mataura</tp:taxon-name-part></tp:taxon-name></italic> <bold>21, 22</bold> <italic><tp:taxon-name><tp:taxon-name-part taxon-name-part-type="genus" reg="Austromonticola">A.</tp:taxon-name-part> <tp:taxon-name-part taxon-name-part-type="species" reg="furcatus">furcatus</tp:taxon-name-part></tp:taxon-name></italic> <bold>23, 24</bold> <italic><tp:taxon-name><tp:taxon-name-part taxon-name-part-type="genus" reg="Austromonticola">A.</tp:taxon-name-part> <tp:taxon-name-part taxon-name-part-type="species" reg="rotundus">rotundus</tp:taxon-name-part></tp:taxon-name></italic>. Scale bars = 1 mm.</p></caption><graphic xmlns:xlink="http://www.w3.org/1999/xlink" xlink:href="zookeys-707-073-g003.jpg" position="float" orientation="portrait" xlink:type="simple" id="oo_160457.jpg"/></fig><fig id="F8" position="float" orientation="portrait"><label>Figures 37–38.</label><caption><p>Pronotum, dorsal view. <bold>37</bold> <italic><tp:taxon-name><tp:taxon-name-part taxon-name-part-type="genus" reg="Austromonticola">Austromonticola</tp:taxon-name-part> <tp:taxon-name-part taxon-name-part-type="species" reg="furcatus">furcatus</tp:taxon-name-part></tp:taxon-name></italic> <bold>38</bold> <italic><tp:taxon-name><tp:taxon-name-part taxon-name-part-type="genus" reg="Austromonticola">Austromonticola</tp:taxon-name-part> <tp:taxon-name-part taxon-name-part-type="species" reg="rotundus">rotundus</tp:taxon-name-part></tp:taxon-name></italic>.</p></caption><graphic xmlns:xlink="http://www.w3.org/1999/xlink" xlink:href="zookeys-707-073-g008.jpg" position="float" orientation="portrait" xlink:type="simple" id="oo_160462.jpg"/></fig><fig id="F11" position="float" orientation="portrait"><label>Figures 50–57.</label><caption><p>Genitalia of <italic><tp:taxon-name><tp:taxon-name-part taxon-name-part-type="genus" reg="Austromonticola">Austromonticola</tp:taxon-name-part> <tp:taxon-name-part taxon-name-part-type="species" reg="furcatus">furcatus</tp:taxon-name-part></tp:taxon-name></italic>. <bold>50</bold> penis, dorsal view <bold>51</bold> aedeagus, lateral view <bold>52</bold> male hemisternites 8 and spiculum gastrale, lateral view (membrane between hemisternites 8 and basal plate indicated) <bold>53</bold> male hemisternites 8 and spiculum gastrale with basal plate, ventral view <bold>54</bold> female tergite 8, dorsal view <bold>55</bold> ovipositor, dorsal view <bold>56</bold> ovipositor and spermatheca, lateral view <bold>57</bold> female sternite 8, ventral view. Scale bars = 0.5 mm; <bold>50–53</bold> at same scale; <bold>54–57</bold> at same scale.</p></caption><graphic xmlns:xlink="http://www.w3.org/1999/xlink" xlink:href="zookeys-707-073-g011.jpg" position="float" orientation="portrait" xlink:type="simple" id="oo_160465.jpg"/></fig><fig id="F17" position="float" orientation="portrait"><label>Figures 100–105.</label><caption><p>
            <abbrev xmlns:xlink="http://www.w3.org/1999/xlink" xlink:title="scanning electron microscopy" id="ABBRID0EVUBK" xlink:type="simple">SEM</abbrev> photographs of abdominal ventrites 4 and 5 of <italic><tp:taxon-name><tp:taxon-name-part taxon-name-part-type="genus" reg="Austromonticola">Austromonticola</tp:taxon-name-part></tp:taxon-name></italic> females. <bold>100, 101</bold> <italic><tp:taxon-name><tp:taxon-name-part taxon-name-part-type="genus" reg="Austromonticola">A.</tp:taxon-name-part> <tp:taxon-name-part taxon-name-part-type="species" reg="atriarius">atriarius</tp:taxon-name-part></tp:taxon-name></italic> <bold>102, 103</bold> <italic><tp:taxon-name><tp:taxon-name-part taxon-name-part-type="genus" reg="Austromonticola">A.</tp:taxon-name-part> <tp:taxon-name-part taxon-name-part-type="species" reg="furcatus">furcatus</tp:taxon-name-part></tp:taxon-name></italic> <bold>104, 105</bold> <italic><tp:taxon-name><tp:taxon-name-part taxon-name-part-type="genus" reg="Austromonticola">A.</tp:taxon-name-part> <tp:taxon-name-part taxon-name-part-type="species" reg="mataura">mataura</tp:taxon-name-part></tp:taxon-name></italic>. Left: ventral view. Right: ventroposterolateral view. Scale bars = 0.5 mm.</p></caption><graphic xmlns:xlink="http://www.w3.org/1999/xlink" xlink:href="zookeys-707-073-g017.jpg" position="float" orientation="portrait" xlink:type="simple" id="oo_160471.jpg"/></fig><fig id="F22" position="float" orientation="portrait"><label>Figure 116.</label><caption><p>Distributions of <italic><tp:taxon-name><tp:taxon-name-part taxon-name-part-type="genus" reg="Austromonticola">Austromonticola</tp:taxon-name-part> <tp:taxon-name-part taxon-name-part-type="species" reg="mataura">mataura</tp:taxon-name-part></tp:taxon-name></italic> (circles), <italic><tp:taxon-name><tp:taxon-name-part taxon-name-part-type="genus" reg="Austromonticola">A.</tp:taxon-name-part> <tp:taxon-name-part taxon-name-part-type="species" reg="furcatus">furcatus</tp:taxon-name-part></tp:taxon-name></italic> (squares) and <italic><tp:taxon-name><tp:taxon-name-part taxon-name-part-type="genus" reg="Austromonticola">A.</tp:taxon-name-part> <tp:taxon-name-part taxon-name-part-type="species" reg="atriarius">atriarius</tp:taxon-name-part></tp:taxon-name></italic> (triangles).</p></caption><graphic xmlns:xlink="http://www.w3.org/1999/xlink" xlink:href="zookeys-707-073-g022.jpg" position="float" orientation="portrait" xlink:type="simple" id="oo_160476.jpg"/></fig></tp:treatment-sec><ref-list><ref id="B20"><mixed-citation xmlns:xlink="http://www.w3.org/1999/xlink" xlink:type="simple">
          <person-group><name name-style="western"><surname>Brown</surname><given-names>SDJ</given-names></name></person-group> (<year>2017</year>) <article-title>A revision of the New Zealand weevil genus <italic><tp:taxon-name><tp:taxon-name-part taxon-name-part-type="genus">Irenimus</tp:taxon-name-part></tp:taxon-name></italic> Pascoe, 1876 (<tp:taxon-name><tp:taxon-name-part taxon-name-part-type="order">Coleoptera</tp:taxon-name-part></tp:taxon-name>: <tp:taxon-name><tp:taxon-name-part taxon-name-part-type="family">Curculionidae</tp:taxon-name-part></tp:taxon-name>: <tp:taxon-name><tp:taxon-name-part taxon-name-part-type="subfamily">Entiminae</tp:taxon-name-part></tp:taxon-name>).</article-title> <source>Zootaxa</source> <volume>4263</volume>(<issue>1</issue>): <fpage>1</fpage>–<lpage>42</lpage>. <ext-link xlink:type="simple" ext-link-type="doi" xlink:href="10.11646/zootaxa.4263.1.1">https://doi.org/10.11646/zootaxa.4263.1.1</ext-link></mixed-citation></ref></ref-list></tp:taxon-treatment>
