# Supplementary material for: Austromonticola, a new genus of broad-nosed weevil (Coleoptera, Curculionidae, Entiminae) from montane areas of New Zealand
Source: Zookeys. 2017 Oct 10;(707):73–130. doi: 10.3897/zookeys.707.12649 (PMC5674147; doi:10.3897/zookeys.707.12649)
Supplement: XML Treatment for Austromonticola inflatus [file zookeys.707.12649-treatment5.xml]

<!DOCTYPE tp:taxon-treatment
  PUBLIC "-//TaxonX//DTD Taxonomic Treatment Publishing DTD v0 20100105//EN" "tax-treatment-NSO.dtd">
<tp:taxon-treatment xmlns:tp="http://www.plazi.org/taxpub"><tp:treatment-meta><kwd-group><label>Taxon classification</label><kwd><named-content xmlns:xlink="http://www.w3.org/1999/xlink" content-type="kingdom">Animalia</named-content></kwd><kwd><named-content xmlns:xlink="http://www.w3.org/1999/xlink" content-type="order">Coleoptera</named-content></kwd><kwd><named-content xmlns:xlink="http://www.w3.org/1999/xlink" content-type="family">Curculionidae</named-content></kwd></kwd-group><mixed-citation publication-type="journal"><person-group><name><surname>Brown</surname><given-names>Samuel D. J.</given-names></name></person-group><article-title>
          <italic><tp:taxon-name><tp:taxon-name-part taxon-name-part-type="genus" reg="Austromonticola">Austromonticola</tp:taxon-name-part></tp:taxon-name></italic>, a new genus of broad-nosed weevil (<tp:taxon-name><tp:taxon-name-part taxon-name-part-type="order">Coleoptera</tp:taxon-name-part></tp:taxon-name>, <tp:taxon-name><tp:taxon-name-part taxon-name-part-type="family">Curculionidae</tp:taxon-name-part></tp:taxon-name>, <tp:taxon-name><tp:taxon-name-part taxon-name-part-type="subfamily">Entiminae</tp:taxon-name-part></tp:taxon-name>) from montane areas of New Zealand</article-title><source>Zookeys</source><day>10</day><month>10</month><year>2017</year><volume>2017</volume><issue>707</issue><fpage>73</fpage><lpage>130</lpage><pub-id pub-id-type="doi">10.3897/zookeys.707.12649</pub-id></mixed-citation></tp:treatment-meta><tp:nomenclature><tp:taxon-name>
            <tp:taxon-name-part taxon-name-part-type="genus" reg="Austromonticola">Austromonticola</tp:taxon-name-part>
            <tp:taxon-name-part taxon-name-part-type="species" reg="inflatus">inflatus</tp:taxon-name-part>
            <object-id xmlns:xlink="http://www.w3.org/1999/xlink" content-type="zoobank" xlink:type="simple">http://zoobank.org/4389A53E-83C4-460C-90E4-30ACE7D1A523</object-id>
          </tp:taxon-name><tp:taxon-authority>Brown</tp:taxon-authority><tp:taxon-status xmlns:xlink="http://www.w3.org/1999/xlink" xlink:type="simple">sp. n.</tp:taxon-status><xref ref-type="fig" rid="F2">Fig. 13</xref><xref ref-type="fig" rid="F2">, 14</xref><xref ref-type="fig" rid="F4">, 29</xref><xref ref-type="fig" rid="F4">, 30</xref><xref ref-type="fig" rid="F5">, 31</xref><xref ref-type="fig" rid="F7">, 35</xref><xref ref-type="fig" rid="F6">, 33</xref><xref ref-type="fig" rid="F12">, 58</xref><xref ref-type="fig" rid="F12">, 59</xref><xref ref-type="fig" rid="F12">, 60</xref><xref ref-type="fig" rid="F12">, 61</xref><xref ref-type="fig" rid="F12">, 62</xref><xref ref-type="fig" rid="F12">, 63</xref><xref ref-type="fig" rid="F12">, 64</xref><xref ref-type="fig" rid="F12">, 65</xref><xref ref-type="fig" rid="F12">, 66</xref><xref ref-type="fig" rid="F18">, 106</xref><xref ref-type="fig" rid="F18">, 107</xref><xref ref-type="fig" rid="F21">, 115</xref><!--PageBreak--></tp:nomenclature><tp:treatment-sec sec-type="diagnosis" id="SECID0E5DBG"><title>Diagnosis.</title><p>Body size large, 8 mm in length. Rostrum with epifrons swollen (Fig. <xref ref-type="fig" rid="F6">33</xref>). Appressed scales on pronotum and elytra with metallic reflections. Females with ventrite 5 slightly emarginate and with median furrow (Fig. <xref ref-type="fig" rid="F18">106</xref>); elytra with sutural tubercle at top of elytral declivity.</p></tp:treatment-sec><tp:treatment-sec sec-type="description" id="SECID0EMEBG"><title>Description.</title><p>Body length 6.98 mm to 8.72 mm (<italic>X</italic>‒ = 7.94 mm, <italic>s</italic> = 0.64, <italic>n</italic> = 8). Integument black. Dorsum densely covered with fine appressed scales coloured greyish blue to dark greyish blue, often with brassy or purplish metallic reflections. Femora and tibiae with appressed scales unicolorous, concolorous with elytral scales. Tarsi with integument blackish red to dark red. <bold>Rostrum</bold>. Length 1.29 mm to 1.72 mm (<italic>X</italic>‒ = 1.60 mm, <italic>s</italic> = 0.15, <italic>n</italic> = 8), width 0.89 mm to 1.18 mm (<italic>X</italic>‒ = 1.05 mm, <italic>s</italic> = 0.09, <italic>n</italic> = 8), length/width ratio 1.37 to 1.64 (<italic>X</italic>‒ = 1.53, <italic>s</italic> = 0.09, <italic>n</italic> = 8). Epifrons swollen (Fig. <xref ref-type="fig" rid="F6">33</xref>); appressed scales imbricate; setae piliform, decumbent, concolorous; median and lateral carinae not evident. Dorsal carinae arched over antennal insertions. Lateral area ventral of antennal insertions with fine setae and appressed scales. <bold>Antennae</bold>. Fig. <xref ref-type="fig" rid="F7">35</xref>. Scapes in repose reaching beyond hind margin of eyes; covered with appressed scales and setae. Funicular segments loosely articulated; segments 1 clavate, 1.2 times longer than 2; segments 2 clavate, about 2 times longer than 3; segments 3 to 5 clavate, getting progressively shorter; segments 6 and 7 subspherical. <bold>Pronotum</bold>. Length 1.68 mm to 2.26 mm (<italic>X</italic>‒ = 1.96 mm, <italic>s</italic> = 0.21, <italic>n</italic> = 7), width 2.63 mm to 3.62 mm (<italic>X</italic>‒ = 3.17 mm, <italic>s</italic> = 0.34, <italic>n</italic> = 7), length/width ratio 0.84 to 0.94 (<italic>X</italic>‒ = 0.89, <italic>s</italic> = 0.03, <italic>n</italic> = 7); in dorsal view widest in anterior 1/3, lateral margins evenly curved. Anterior margin entire, posterior margin straight. Disc in dorsal view with anterolateral and mediolateral impressions usually obscure, but occasionally pronounced; appressed scales imbricate; setae piliform, decumbent, concolorous. Postocular lobes moderately developed. <bold>Elytra</bold>. Length 4.60 mm to 6.19 mm (<italic>X</italic>‒ = 5.41 mm, <italic>s</italic> = 0.54, <italic>n</italic> = 7), width 2.63 mm to 3.62 mm (<italic>X</italic>‒ = 3.17 mm, <italic>s</italic> = 0.34, <italic>n</italic> = 7), length/width ratio 1.66 to 1.75 (<italic>X</italic>‒ = 1.71, <italic>s</italic> = 0.04, <italic>n</italic> = 7). Anterior margin curved posteriad in middle, with humeral angles rounded. Appressed scales imbricate. Setae piliform, semi-erect to decumbent, pale. Elytral interstriae 1 flat in males; produced into elongate tubercle in females. Apex in lateral view square in males, produced ventrad in females. <bold>Thoracic ventrites</bold>. Mesoventral process truncate. Metaventrite sparsely covered with appressed scales. <bold>Abdomen</bold>. Ventrites sparsely clothed with appressed scales. Apex of abdomen broadly rounded. Males with ventrite 1 strongly depressed medially; ventrite 5 flat. Female with subtriangular prominence on disc of ventrite 1; ventrite 4 with posterior margin curved anteriad in middle and posterior face glabrous (Figs <xref ref-type="fig" rid="F18">106</xref>, <xref ref-type="fig" rid="F18">107</xref>); ventrite 5 with median furrow and apical notch. <bold>Male genitalia</bold>. Figs <xref ref-type="fig" rid="F12">58–61</xref>. Hemisternites with spiculum relictum slender. Penis with apex narrowly rounded; ostial region normally developed, not strongly thickened. Endophallus with gonoporial sclerite with broad posterior lobes. Temones 0.59 times as long as pedon. <bold>Female genitalia</bold>. Figs <xref ref-type="fig" rid="F12">62–66</xref>. <!--PageBreak-->Distal gonocoxites stout, 1.3 times longer than high. Proximal gonocoxite with rods recurved distally. Bursa copulatrix stout; constricted anterior of proximal gonocoxite; sclerite large, pear-shaped. Sternite 8 broad, rounded at apex, membranous laterally.</p></tp:treatment-sec><tp:treatment-sec sec-type="DNA sequences" id="SECID0EYHBG"><title>DNA sequences.</title><p>
            <bold><abbrev xmlns:xlink="http://www.w3.org/1999/xlink" xlink:title="cytochrome c oxidase subunit I" id="ABBRID0E6HBG" xlink:type="simple">COI</abbrev>.</bold> KX191461, KX191462. <bold>28S</bold>. KX192043, KX192044, KX192045. <bold><abbrev xmlns:xlink="http://www.w3.org/1999/xlink" xlink:title="arginine kinase" id="ABBRID0EHIBG" xlink:type="simple">ArgK</abbrev></bold>. No sequences obtained. <bold><abbrev xmlns:xlink="http://www.w3.org/1999/xlink" xlink:title="carbamoyl-phosphate synthetase 2-aspartate transcarbamylase-dihydroorotase" id="ABBRID0EMIBG" xlink:type="simple">CAD</abbrev></bold>. KX191187, KX191188.</p></tp:treatment-sec><tp:treatment-sec sec-type="type material" id="SECID0EQIBG"><title>Type material examined.</title><p>
            <bold>Holotype</bold>. Female (<named-content xmlns:xlink="http://www.w3.org/1999/xlink" content-type="dwc:institutional_code" xlink:type="simple">NZAC</named-content>). Specimen pinned through right elytron; abdomen removed and mounted in <abbrev xmlns:xlink="http://www.w3.org/1999/xlink" xlink:title="dimethyl hydantoin formaldehyde" id="ABBRID0E4IBG" xlink:type="simple">DMHF</abbrev> on white card pinned below specimen, genitalia dissected, ventrites coated in gold for <abbrev xmlns:xlink="http://www.w3.org/1999/xlink" xlink:title="scanning electron microscopy" id="ABBRID0EBJBG" xlink:type="simple">SEM</abbrev>; left protarsus broken at base of segment 1, right mesotarsus lacking claw segment. Labelled ‘NEW ZEALAND <abbrev xmlns:xlink="http://www.w3.org/1999/xlink" xlink:title="Central Otago" id="ABBRID0EFJBG" xlink:type="simple">CO</abbrev> / 1680 m / Hawkdun Range / 10 Dec 2013/ SDJ Brown’ [printed, cream card], ‘On <italic><tp:taxon-name><tp:taxon-name-part taxon-name-part-type="genus" reg="Chionohebe">Chionohebe</tp:taxon-name-part></tp:taxon-name></italic> and under / stones close to / <italic><tp:taxon-name><tp:taxon-name-part taxon-name-part-type="genus" reg="Chionohebe">Chionohebe</tp:taxon-name-part></tp:taxon-name></italic> cushions / <named-content xmlns:xlink="http://www.w3.org/1999/xlink" content-type="dwc:verbatimCoordinates" xlink:type="simple"><named-content content-type="geo-json" specific-use="{&#34;type&#34;:&#34;Point&#34;,&#34;coordinates&#34;:[169.994000,-44.788000]}" id="NCID0E1JBG" xlink:type="simple">44.788°S 169.994°E</named-content></named-content>’ [printed, cream card], ‘<italic><tp:taxon-name><tp:taxon-name-part taxon-name-part-type="genus" reg="Irenimus">Irenimus</tp:taxon-name-part></tp:taxon-name></italic> taxonomy / and systematics / SDJ Brown / PhD Thesis 2012–2015 / IRE6389’ [printed, cream card], ‘HOLOTYPE / <italic><tp:taxon-name><tp:taxon-name-part taxon-name-part-type="genus" reg="Austromonticola">Austromonticola</tp:taxon-name-part></tp:taxon-name></italic> / <italic><tp:taxon-name><tp:taxon-name-part taxon-name-part-type="species" reg="inflatus">inflatus</tp:taxon-name-part></tp:taxon-name></italic> / <xref ref-type="bibr" rid="B20">Brown 2017</xref>’ [printed, red card]. Genomic DNA extract from enzyme digestion of abdomen: E336 (<named-content xmlns:xlink="http://www.w3.org/1999/xlink" content-type="dwc:institutional_code" xlink:type="simple">NZAC</named-content>). <abbrev xmlns:xlink="http://www.w3.org/1999/xlink" xlink:title="carbamoyl-phosphate synthetase 2-aspartate transcarbamylase-dihydroorotase" id="ABBRID0EALBG" xlink:type="simple">CAD</abbrev> sequence KX191187; <abbrev xmlns:xlink="http://www.w3.org/1999/xlink" xlink:title="cytochrome c oxidase subunit I" id="ABBRID0EELBG" xlink:type="simple">COI</abbrev> sequence KX191461; 28S sequence KX192043.</p><p>
            <bold>Paratypes</bold>. A total of 7 specimens (3 males, 4 females) designated as paratypes, bearing blue paratype label. Paratype specimens deposited in <named-content xmlns:xlink="http://www.w3.org/1999/xlink" content-type="dwc:institutional_code" xlink:type="simple">NHM</named-content>, <named-content xmlns:xlink="http://www.w3.org/1999/xlink" content-type="dwc:institutional_code" xlink:type="simple">LUNZ</named-content>, <named-content xmlns:xlink="http://www.w3.org/1999/xlink" content-type="dwc:institutional_code" xlink:type="simple">NZAC</named-content>.</p><p>
            <bold><abbrev xmlns:xlink="http://www.w3.org/1999/xlink" xlink:title="Central Otago" id="ABBRID0E5LBG" xlink:type="simple">CO</abbrev></bold>: Hawkdun Range [<named-content xmlns:xlink="http://www.w3.org/1999/xlink" content-type="dwc:verbatimCoordinates" xlink:type="simple"><named-content content-type="geo-json" specific-use="{&#34;type&#34;:&#34;Point&#34;,&#34;coordinates&#34;:[169.994900,-44.787600]}" id="NCID0EFMBG" xlink:type="simple">44°47.256'S, 169°59.694'E</named-content></named-content>, R], 11 Dec 2013, Brown SDJ, 1730 m, On <italic><tp:taxon-name><tp:taxon-name-part taxon-name-part-type="genus" reg="Hectorella">Hectorella</tp:taxon-name-part></tp:taxon-name></italic> cushion (<named-content xmlns:xlink="http://www.w3.org/1999/xlink" content-type="dwc:institutional_code" xlink:type="simple">NHM</named-content>: 1); Hawkdun Range [<named-content xmlns:xlink="http://www.w3.org/1999/xlink" content-type="dwc:verbatimCoordinates" xlink:type="simple"><named-content content-type="geo-json" specific-use="{&#34;type&#34;:&#34;Point&#34;,&#34;coordinates&#34;:[169.994000,-44.788000]}" id="NCID0EZMBG" xlink:type="simple">44°47.28'S, 169°59.64'E</named-content></named-content>, R], 10 Dec 2013, Brown SDJ, 1680 m, On <italic><tp:taxon-name><tp:taxon-name-part taxon-name-part-type="genus" reg="Chionohebe">Chionohebe</tp:taxon-name-part></tp:taxon-name></italic> and under stones close to <italic><tp:taxon-name><tp:taxon-name-part taxon-name-part-type="genus" reg="Chionohebe">Chionohebe</tp:taxon-name-part></tp:taxon-name></italic> cushions (<named-content xmlns:xlink="http://www.w3.org/1999/xlink" content-type="dwc:institutional_code" xlink:type="simple">NHM</named-content>: 1, <named-content xmlns:xlink="http://www.w3.org/1999/xlink" content-type="dwc:institutional_code" xlink:type="simple">LUNZ</named-content>: 2, <named-content xmlns:xlink="http://www.w3.org/1999/xlink" content-type="dwc:institutional_code" xlink:type="simple">NZAC</named-content>: 1); Hawkdun Range [<named-content xmlns:xlink="http://www.w3.org/1999/xlink" content-type="dwc:verbatimCoordinates" xlink:type="simple"><named-content content-type="geo-json" specific-use="{&#34;type&#34;:&#34;Point&#34;,&#34;coordinates&#34;:[169.998700,-44.817400]}" id="NCID0E5NBG" xlink:type="simple">44°49.044'S, 169°59.922'E</named-content></named-content>, R], 12 Dec 2013, Brown SDJ, 1720 m, On <italic><tp:taxon-name><tp:taxon-name-part taxon-name-part-type="genus" reg="Hectorella">Hectorella</tp:taxon-name-part></tp:taxon-name></italic> cushion (<named-content xmlns:xlink="http://www.w3.org/1999/xlink" content-type="dwc:institutional_code" xlink:type="simple">LUNZ</named-content>: 1, <named-content xmlns:xlink="http://www.w3.org/1999/xlink" content-type="dwc:institutional_code" xlink:type="simple">NZAC</named-content>: 1).</p></tp:treatment-sec><tp:treatment-sec sec-type="distribution" id="SECID0EUOBG"><title>Distribution.</title><p>Fig. <xref ref-type="fig" rid="F21">115</xref>. South Island: <bold><abbrev xmlns:xlink="http://www.w3.org/1999/xlink" xlink:title="Central Otago" id="ABBRID0E6OBG" xlink:type="simple">CO</abbrev></bold>: Hawkdun Range.</p></tp:treatment-sec><tp:treatment-sec sec-type="Elevational range" id="SECID0EDPBG"><title>Elevational range.</title><p>Label data: 1680 m to 1730 m (<italic>X</italic>‒ = 1696 m, <italic>s</italic> = 23, <italic>n</italic> = 8). Georeferenced data: 1684 m to 1716 m (<italic>X</italic>‒ = 1699 m, <italic>s</italic> = 11, <italic>n</italic> = 8).</p></tp:treatment-sec><tp:treatment-sec sec-type="etymology" id="SECID0EVPBG"><title>Etymology.</title><p>From the Latin participle <italic><tp:taxon-name><tp:taxon-name-part taxon-name-part-type="species" reg="inflatus">inflatus</tp:taxon-name-part></tp:taxon-name></italic>, ‘swollen, distended’, in reference to the convex epifrons of this species; the species name is a participle.</p></tp:treatment-sec><tp:treatment-sec sec-type="biology" id="SECID0EFQBG"><title>Biology.</title><p>Specimens have been collected on <italic><tp:taxon-name><tp:taxon-name-part taxon-name-part-type="genus" reg="Hectorella">Hectorella</tp:taxon-name-part> <tp:taxon-name-part taxon-name-part-type="species" reg="caespitosa">caespitosa</tp:taxon-name-part></tp:taxon-name></italic> Hook.f., 1864 and on and beside cushions of the snow hebe group (formerly placed in <italic><tp:taxon-name><tp:taxon-name-part taxon-name-part-type="genus" reg="Chionohebe">Chionohebe</tp:taxon-name-part></tp:taxon-name></italic> B.G.Briggs &amp; Ehrend., 1976) of <italic><tp:taxon-name><tp:taxon-name-part taxon-name-part-type="genus" reg="Veronica">Veronica</tp:taxon-name-part></tp:taxon-name></italic>.</p></tp:treatment-sec><tp:treatment-sec><!--Section generated to contain objects referenced in tp:taxon-treatment.--><fig id="F2" position="float" orientation="portrait"><label>Figures 9–16.</label><caption><p>Habitus photographs of <italic><tp:taxon-name><tp:taxon-name-part taxon-name-part-type="genus" reg="Austromonticola">Austromonticola</tp:taxon-name-part></tp:taxon-name></italic> males. <bold>9, 10</bold> <italic><tp:taxon-name><tp:taxon-name-part taxon-name-part-type="genus" reg="Austromonticola">A.</tp:taxon-name-part> <tp:taxon-name-part taxon-name-part-type="species" reg="postinventus">postinventus</tp:taxon-name-part></tp:taxon-name></italic> <bold>11, 12</bold> <italic><tp:taxon-name><tp:taxon-name-part taxon-name-part-type="genus" reg="Austromonticola">A.</tp:taxon-name-part> <tp:taxon-name-part taxon-name-part-type="species" reg="planulatus">planulatus</tp:taxon-name-part></tp:taxon-name></italic> <bold>13, 14</bold> <italic><tp:taxon-name><tp:taxon-name-part taxon-name-part-type="genus" reg="Austromonticola">A.</tp:taxon-name-part> <tp:taxon-name-part taxon-name-part-type="species" reg="inflatus">inflatus</tp:taxon-name-part></tp:taxon-name></italic> <bold>15, 16</bold> <italic><tp:taxon-name><tp:taxon-name-part taxon-name-part-type="genus" reg="Austromonticola">A.</tp:taxon-name-part> <tp:taxon-name-part taxon-name-part-type="species" reg="caelibatus">caelibatus</tp:taxon-name-part></tp:taxon-name></italic>, holotype. Scale bars = 1 mm.</p></caption><graphic xmlns:xlink="http://www.w3.org/1999/xlink" xlink:href="zookeys-707-073-g002.jpg" position="float" orientation="portrait" xlink:type="simple" id="oo_160456.jpg"/></fig><fig id="F4" position="float" orientation="portrait"><label>Figures 25–30.</label><caption><p>Habitus photographs of <italic><tp:taxon-name><tp:taxon-name-part taxon-name-part-type="genus" reg="Austromonticola">Austromonticola</tp:taxon-name-part></tp:taxon-name></italic> females. <bold>25, 26</bold> <italic><tp:taxon-name><tp:taxon-name-part taxon-name-part-type="genus" reg="Austromonticola">A.</tp:taxon-name-part> <tp:taxon-name-part taxon-name-part-type="species" reg="postinventus">postinventus</tp:taxon-name-part></tp:taxon-name></italic>, holotype <bold>27, 28</bold> <italic><tp:taxon-name><tp:taxon-name-part taxon-name-part-type="genus" reg="Austromonticola">A.</tp:taxon-name-part> <tp:taxon-name-part taxon-name-part-type="species" reg="planulatus">planulatus</tp:taxon-name-part></tp:taxon-name></italic>, holotype <bold>29, 30</bold> <italic><tp:taxon-name><tp:taxon-name-part taxon-name-part-type="genus" reg="Austromonticola">A.</tp:taxon-name-part> <tp:taxon-name-part taxon-name-part-type="species" reg="inflatus">inflatus</tp:taxon-name-part></tp:taxon-name></italic>, holotype. Scale bars = 1 mm.</p></caption><graphic xmlns:xlink="http://www.w3.org/1999/xlink" xlink:href="zookeys-707-073-g004.jpg" position="float" orientation="portrait" xlink:type="simple" id="oo_160458.jpg"/></fig><fig id="F5" position="float" orientation="portrait"><label>Figures 31–32.</label><caption><p>Left protibia, anterior view. <bold>31</bold> <italic><tp:taxon-name><tp:taxon-name-part taxon-name-part-type="genus" reg="Austromonticola">Austromonticola</tp:taxon-name-part> <tp:taxon-name-part taxon-name-part-type="species" reg="inflatus">inflatus</tp:taxon-name-part></tp:taxon-name></italic>, holotype <bold>32</bold> <italic><tp:taxon-name><tp:taxon-name-part taxon-name-part-type="genus" reg="Austromonticola">Austromonticola</tp:taxon-name-part> <tp:taxon-name-part taxon-name-part-type="species" reg="planulatus">planulatus</tp:taxon-name-part></tp:taxon-name></italic>, holotype. Scale bar = 1 mm.</p></caption><graphic xmlns:xlink="http://www.w3.org/1999/xlink" xlink:href="zookeys-707-073-g005.jpg" position="float" orientation="portrait" xlink:type="simple" id="oo_160459.jpg"/></fig><fig id="F7" position="float" orientation="portrait"><label>Figures 35–36.</label><caption><p>Left antenna, anterior view. <bold>35</bold> <italic><tp:taxon-name><tp:taxon-name-part taxon-name-part-type="genus" reg="Austromonticola">Austromonticola</tp:taxon-name-part> <tp:taxon-name-part taxon-name-part-type="species" reg="inflatus">inflatus</tp:taxon-name-part></tp:taxon-name></italic>, holotype <bold>36</bold> <italic><tp:taxon-name><tp:taxon-name-part taxon-name-part-type="genus" reg="Austromonticola">Austromonticola</tp:taxon-name-part> <tp:taxon-name-part taxon-name-part-type="species" reg="postinventus">postinventus</tp:taxon-name-part></tp:taxon-name></italic>, holotype. Arrows indicate funicle segment 7. Scale bar = 1 mm.</p></caption><graphic xmlns:xlink="http://www.w3.org/1999/xlink" xlink:href="zookeys-707-073-g007.jpg" position="float" orientation="portrait" xlink:type="simple" id="oo_160461.jpg"/></fig><fig id="F6" position="float" orientation="portrait"><label>Figures 33–34.</label><caption><p>Rostrum, lateral view. <bold>33</bold> <italic><tp:taxon-name><tp:taxon-name-part taxon-name-part-type="genus" reg="Austromonticola">Austromonticola</tp:taxon-name-part> <tp:taxon-name-part taxon-name-part-type="species" reg="inflatus">inflatus</tp:taxon-name-part></tp:taxon-name></italic>, arrow and dashed line indicates convex epifrons <bold>34</bold> <italic><tp:taxon-name><tp:taxon-name-part taxon-name-part-type="genus" reg="Austromonticola">Austromonticola</tp:taxon-name-part> <tp:taxon-name-part taxon-name-part-type="species" reg="postinventus">postinventus</tp:taxon-name-part></tp:taxon-name></italic>, holotype, arrow and dashed line indicates flattened. Scale bars = 1 mm.</p></caption><graphic xmlns:xlink="http://www.w3.org/1999/xlink" xlink:href="zookeys-707-073-g006.jpg" position="float" orientation="portrait" xlink:type="simple" id="oo_160460.jpg"/></fig><fig id="F12" position="float" orientation="portrait"><label>Figures 58–66.</label><caption><p>Genitalia of <italic><tp:taxon-name><tp:taxon-name-part taxon-name-part-type="genus" reg="Austromonticola">Austromonticola</tp:taxon-name-part> <tp:taxon-name-part taxon-name-part-type="species" reg="inflatus">inflatus</tp:taxon-name-part></tp:taxon-name></italic>. <bold>58</bold> penis, dorsal view <bold>59</bold> aedeagus, lateral view <bold>60</bold> male hemisternites 8 and spiculum gastrale, lateral view (muscles between hemisternites 8 and basal plate indicated) <bold>61</bold> male hemisternites 8 and spiculum gastrale with basal plate, ventral view <bold>62</bold> female tergite 8, dorsal view <bold>63</bold> ovipositor, dorsal view <bold>64</bold> bursal sclerite, anterior view <bold>65</bold> ovipositor and spermatheca, lateral view <bold>66</bold> sternite 8, ventral view. Scale bars = 0.5 mm; <bold>58–61</bold> at same scale; <bold>62–66</bold> at same scale.</p></caption><graphic xmlns:xlink="http://www.w3.org/1999/xlink" xlink:href="zookeys-707-073-g012.jpg" position="float" orientation="portrait" xlink:type="simple" id="oo_160466.jpg"/></fig><fig id="F18" position="float" orientation="portrait"><label>Figures 106–111.</label><caption><p>
            <abbrev xmlns:xlink="http://www.w3.org/1999/xlink" xlink:title="scanning electron microscopy" id="ABBRID0EUWBK" xlink:type="simple">SEM</abbrev> photographs of abdominal ventrites 4 and 5 of <italic><tp:taxon-name><tp:taxon-name-part taxon-name-part-type="genus" reg="Austromonticola">Austromonticola</tp:taxon-name-part></tp:taxon-name></italic> females. <bold>106, 107</bold> <italic><tp:taxon-name><tp:taxon-name-part taxon-name-part-type="genus" reg="Austromonticola">A.</tp:taxon-name-part> <tp:taxon-name-part taxon-name-part-type="species" reg="inflatus">inflatus</tp:taxon-name-part></tp:taxon-name></italic>, holotype <bold>108, 109</bold> <italic><tp:taxon-name><tp:taxon-name-part taxon-name-part-type="genus" reg="Austromonticola">A.</tp:taxon-name-part> <tp:taxon-name-part taxon-name-part-type="species" reg="planulatus">planulatus</tp:taxon-name-part></tp:taxon-name></italic>, holotype <bold>110, 111</bold> <italic><tp:taxon-name><tp:taxon-name-part taxon-name-part-type="genus" reg="Austromonticola">A.</tp:taxon-name-part> <tp:taxon-name-part taxon-name-part-type="species" reg="postinventus">postinventus</tp:taxon-name-part></tp:taxon-name></italic>, holotype. Left: ventral view. Right: ventroposterolateral view. Scale bars = 0.5 mm.</p></caption><graphic xmlns:xlink="http://www.w3.org/1999/xlink" xlink:href="zookeys-707-073-g018.jpg" position="float" orientation="portrait" xlink:type="simple" id="oo_160472.jpg"/></fig><fig id="F21" position="float" orientation="portrait"><label>Figure 115.</label><caption><p>Distributions of <italic><tp:taxon-name><tp:taxon-name-part taxon-name-part-type="genus" reg="Austromonticola">Austromonticola</tp:taxon-name-part> <tp:taxon-name-part taxon-name-part-type="species" reg="inflatus">inflatus</tp:taxon-name-part></tp:taxon-name></italic> (circles), <italic><tp:taxon-name><tp:taxon-name-part taxon-name-part-type="genus" reg="Austromonticola">A.</tp:taxon-name-part> <tp:taxon-name-part taxon-name-part-type="species" reg="caelibatus">caelibatus</tp:taxon-name-part></tp:taxon-name></italic> (squares), <italic><tp:taxon-name><tp:taxon-name-part taxon-name-part-type="genus" reg="Austromonticola">A.</tp:taxon-name-part> <tp:taxon-name-part taxon-name-part-type="species" reg="postinventus">postinventus</tp:taxon-name-part></tp:taxon-name></italic> (triangles) and <italic><tp:taxon-name><tp:taxon-name-part taxon-name-part-type="genus" reg="Austromonticola">A.</tp:taxon-name-part> <tp:taxon-name-part taxon-name-part-type="species" reg="planulatus">planulatus</tp:taxon-name-part></tp:taxon-name></italic> (stars).</p></caption><graphic xmlns:xlink="http://www.w3.org/1999/xlink" xlink:href="zookeys-707-073-g021.jpg" position="float" orientation="portrait" xlink:type="simple" id="oo_160475.jpg"/></fig></tp:treatment-sec><ref-list><ref id="B20"><mixed-citation xmlns:xlink="http://www.w3.org/1999/xlink" xlink:type="simple">
          <person-group><name name-style="western"><surname>Brown</surname><given-names>SDJ</given-names></name></person-group> (<year>2017</year>) <article-title>A revision of the New Zealand weevil genus <italic><tp:taxon-name><tp:taxon-name-part taxon-name-part-type="genus">Irenimus</tp:taxon-name-part></tp:taxon-name></italic> Pascoe, 1876 (<tp:taxon-name><tp:taxon-name-part taxon-name-part-type="order">Coleoptera</tp:taxon-name-part></tp:taxon-name>: <tp:taxon-name><tp:taxon-name-part taxon-name-part-type="family">Curculionidae</tp:taxon-name-part></tp:taxon-name>: <tp:taxon-name><tp:taxon-name-part taxon-name-part-type="subfamily">Entiminae</tp:taxon-name-part></tp:taxon-name>).</article-title> <source>Zootaxa</source> <volume>4263</volume>(<issue>1</issue>): <fpage>1</fpage>–<lpage>42</lpage>. <ext-link xlink:type="simple" ext-link-type="doi" xlink:href="10.11646/zootaxa.4263.1.1">https://doi.org/10.11646/zootaxa.4263.1.1</ext-link></mixed-citation></ref></ref-list></tp:taxon-treatment>
