# Supplementary material for: Austromonticola, a new genus of broad-nosed weevil (Coleoptera, Curculionidae, Entiminae) from montane areas of New Zealand
Source: Zookeys. 2017 Oct 10;(707):73–130. doi: 10.3897/zookeys.707.12649 (PMC5674147; doi:10.3897/zookeys.707.12649)
Supplement: XML Treatment for Austromonticola planulatus [file zookeys.707.12649-treatment6.xml]

<!DOCTYPE tp:taxon-treatment
  PUBLIC "-//TaxonX//DTD Taxonomic Treatment Publishing DTD v0 20100105//EN" "tax-treatment-NSO.dtd">
<tp:taxon-treatment xmlns:tp="http://www.plazi.org/taxpub"><tp:treatment-meta><kwd-group><label>Taxon classification</label><kwd><named-content xmlns:xlink="http://www.w3.org/1999/xlink" content-type="kingdom">Animalia</named-content></kwd><kwd><named-content xmlns:xlink="http://www.w3.org/1999/xlink" content-type="order">Coleoptera</named-content></kwd><kwd><named-content xmlns:xlink="http://www.w3.org/1999/xlink" content-type="family">Curculionidae</named-content></kwd></kwd-group><mixed-citation publication-type="journal"><person-group><name><surname>Brown</surname><given-names>Samuel D. J.</given-names></name></person-group><article-title>
          <italic><tp:taxon-name><tp:taxon-name-part taxon-name-part-type="genus" reg="Austromonticola">Austromonticola</tp:taxon-name-part></tp:taxon-name></italic>, a new genus of broad-nosed weevil (<tp:taxon-name><tp:taxon-name-part taxon-name-part-type="order">Coleoptera</tp:taxon-name-part></tp:taxon-name>, <tp:taxon-name><tp:taxon-name-part taxon-name-part-type="family">Curculionidae</tp:taxon-name-part></tp:taxon-name>, <tp:taxon-name><tp:taxon-name-part taxon-name-part-type="subfamily">Entiminae</tp:taxon-name-part></tp:taxon-name>) from montane areas of New Zealand</article-title><source>Zookeys</source><day>10</day><month>10</month><year>2017</year><volume>2017</volume><issue>707</issue><fpage>73</fpage><lpage>130</lpage><pub-id pub-id-type="doi">10.3897/zookeys.707.12649</pub-id></mixed-citation></tp:treatment-meta><tp:nomenclature><tp:taxon-name>
            <tp:taxon-name-part taxon-name-part-type="genus" reg="Austromonticola">Austromonticola</tp:taxon-name-part>
            <tp:taxon-name-part taxon-name-part-type="species" reg="planulatus">planulatus</tp:taxon-name-part>
            <object-id xmlns:xlink="http://www.w3.org/1999/xlink" content-type="zoobank" xlink:type="simple">http://zoobank.org/FDDF873C-1605-4D39-9631-AA0192D0675F</object-id>
          </tp:taxon-name><tp:taxon-authority>Brown</tp:taxon-authority><tp:taxon-status xmlns:xlink="http://www.w3.org/1999/xlink" xlink:type="simple">sp. n.</tp:taxon-status><xref ref-type="fig" rid="F2">Figs 11</xref><xref ref-type="fig" rid="F2">, 12</xref><xref ref-type="fig" rid="F4">, 27</xref><xref ref-type="fig" rid="F4">, 28</xref><xref ref-type="fig" rid="F5">, 32</xref><xref ref-type="fig" rid="F13">, 67</xref><xref ref-type="fig" rid="F13">, 68</xref><xref ref-type="fig" rid="F13">, 69</xref><xref ref-type="fig" rid="F13">, 70</xref><xref ref-type="fig" rid="F13">, 71</xref><xref ref-type="fig" rid="F13">, 72</xref><xref ref-type="fig" rid="F13">, 73</xref><xref ref-type="fig" rid="F13">, 74</xref><xref ref-type="fig" rid="F13">, 75</xref><xref ref-type="fig" rid="F18">, 108</xref><xref ref-type="fig" rid="F18">, 109</xref><xref ref-type="fig" rid="F21">, 115</xref></tp:nomenclature><tp:treatment-sec sec-type="diagnosis" id="SECID0ERUBG"><title>Diagnosis.</title><p>Body size large, 8 mm in length. Protibia with large denticles on ventral margin (Fig. <xref ref-type="fig" rid="F5">32</xref>). Elytral disc somewhat flattened with interstriae 3 and 5 raised along length. Females with ventrite 4 with lateral laminae (Fig. <xref ref-type="fig" rid="F18">108</xref>), ventrite 5 slightly concave medially (Fig. <xref ref-type="fig" rid="F18">108</xref>); elytra interstriae 1 at top of elytral declivity flat.</p></tp:treatment-sec><tp:treatment-sec sec-type="description" id="SECID0EDVBG"><title>Description.</title><p>Body length 7.59 mm to 8.25 mm (<italic>X</italic>‒ = 7.92 mm, <italic>s</italic> = 0.47, <italic>n</italic> = 2). Integument black. Dorsum covered with fine appressed scales, individual scales barely distinguishable, brownish black, with areas of brownish grey at sides of pronotum and base of rostrum. Femora and tibiae with appressed scales unicolorous, concolorous with elytral scales. Tarsi with integument black to strong red. <bold>Rostrum</bold>. Length 1.52 mm to 1.71 mm (<italic>X</italic>‒ = 1.62 mm, <italic>s</italic> = 0.13, <italic>n</italic> = 2), width 0.96 mm to 0.99 mm (<italic>X</italic>‒ = 0.98 mm, <italic>s</italic> = 0.02, <italic>n</italic> = 2), length/width ratio 1.58 to 1.73 (<italic>X</italic>‒ = 1.66, <italic>s</italic> = 0.10, <italic>n</italic> = 2). Epifrons with appressed scales imbricate; setae claviform, decumbent, concolorous; median and lateral carinae distinct, lateral carinae especially so. Dorsal carinae arched over antennal insertions. Lateral area ventral of antennal insertions with fine setae and appressed scales. <bold>Antennae</bold>. Scapes in repose reaching beyond hind margin of eyes; covered with appressed scales and setae. Funicular segments loosely articulated; segments 1 and 2 clavate, subequal, about 2 times longer than 3; segments 3 to 6 clavate, getting progressively shorter; segment 7 subconical. <bold>Pronotum</bold>. Length 1.92 mm to 2.28 mm (<italic>X</italic>‒ = 2.10 mm, <italic>s</italic> = 0.25, <italic>n</italic> = 2), width 3.22 mm to 3.47 mm (<italic>X</italic>‒ = 3.35 mm, <italic>s</italic> = 0.18, <italic>n</italic> = 2), length/width ratio 0.89 to 0.93 (<italic>X</italic>‒ = 0.91, <italic>s</italic> = 0.03, <italic>n</italic> = 2); in dorsal view widest in anterior 1/4, lateral margins evenly curved. Anterior margin sinuous, posterior margin straight. Disc in dorsal view evenly curved, except for median furrow extending from anterior 1/4 to posterior 1/8, deepest anteriorly; appressed scales imbricate; setae piliform to claviform, decumbent, dark. Postocular lobes strongly developed. <bold>Elytra</bold>. Length 5.21 mm to 5.39 mm (<italic>X</italic>‒ = 5.30 mm, <italic>s</italic> = 0.13, <italic>n</italic> = 2), width 3.22 mm to 3.47 mm (<italic>X</italic>‒ = 3.35 mm, <italic>s</italic> = 0.18, <italic>n</italic> = 2), length/width ratio 1.50 to 1.67 (<italic>X</italic>‒ = 1.59, <italic>s</italic> = 0.12, <italic>n</italic> = 2). Anterior margin almost straight, humeral angles rounded. Disc subdepressed. Appressed scales imbricate. Setae piliform to claviform, decumbent to semi-erect, concolorous on disc, pale laterally and posteriorly. Striae strongly impressed; interstriae convex; interstriae 1 at top of elytral declivity flat in males, swollen in females; interstriae 3 and 5 raised throughout length in both sexes. Apex in lateral view square in males; slightly produced ventrad and with small subapical tubercles in females. <bold>Thoracic ventrites</bold>. Mesoventral process narrowly rounded. Metaventrite densely covered with appressed scales. <bold>Abdomen</bold>. Ventrites densely covered with appressed scales. Males with ventrite 1 flat; ventrite 5 flat. Females with ventrite 1 flat; ventrite 4 with posterior margin produced laterally into small subtriangular laminae (Figs <xref ref-type="fig" rid="F18">108</xref>, <xref ref-type="fig" rid="F18">109</xref>); ventrite 5 with median concavity. Apex rounded. <bold>Legs</bold>. Protibiae with conspicuous denticles on ventral margin. <bold>Male genitalia</bold>. Figs <xref ref-type="fig" rid="F13">67–70</xref>. Hemisternites with spiculum relictum inconspicuous, possibly absent. Penis with apex sagittate, broad; ostial region normally developed. Endophallus with papillae; gonoporial sclerite with long, thin posterior lobes. Temones 0.73 times as long as pedon. <bold>Female genitalia</bold>. Figs <xref ref-type="fig" rid="F13">71–75</xref>. Distal gonocoxites moderately stout, 1.9 times longer than high. Bursa copulatrix stout, not constricted anterior of proximal gonocoxite; sclerite horseshoe-shaped. Sternite 8 fully sclerotised, apex rounded.</p></tp:treatment-sec><tp:treatment-sec sec-type="DNA sequences" id="SECID0EHYBG"><title>DNA sequences.</title><p>No DNA sequences obtained.</p></tp:treatment-sec><tp:treatment-sec sec-type="type material" id="SECID0EMYBG"><title>Type material examined.</title><p>
            <bold>Holotype</bold>. Female (<named-content xmlns:xlink="http://www.w3.org/1999/xlink" content-type="dwc:institutional_code" xlink:type="simple">NZAC</named-content>). Specimen pinned through right elytron; abdomen removed and mounted in <abbrev xmlns:xlink="http://www.w3.org/1999/xlink" xlink:title="dimethyl hydantoin formaldehyde" id="ABBRID0EZYBG" xlink:type="simple">DMHF</abbrev> on white card pinned below specimen, genitalia dissected, ventrites coated in gold for <abbrev xmlns:xlink="http://www.w3.org/1999/xlink" xlink:title="scanning electron microscopy" id="ABBRID0E4YBG" xlink:type="simple">SEM</abbrev>; otherwise entire. Labelled ‘Mt Bitterness / St Mary Range <abbrev xmlns:xlink="http://www.w3.org/1999/xlink" xlink:title="Central Otago" id="ABBRID0EBZBG" xlink:type="simple">CO</abbrev>:NZ / 1830–1900 m / P.M.Johns &amp; / <!--PageBreak-->M.H.Ingerfeld / 6–7.II.78’ [printed, white card], ‘stonefield with / occ. mat plants’ [printed, white card], ‘<italic><tp:taxon-name><tp:taxon-name-part taxon-name-part-type="genus" reg="Irenimus">Irenimus</tp:taxon-name-part></tp:taxon-name></italic> taxonomy / and systematics / SDJ Brown / PhD Thesis 2012–2015 / IRE7625’ [printed, cream card], ‘HOLOTYPE / <italic><tp:taxon-name><tp:taxon-name-part taxon-name-part-type="genus" reg="Austromonticola">Austromonticola</tp:taxon-name-part></tp:taxon-name></italic> / <italic><tp:taxon-name><tp:taxon-name-part taxon-name-part-type="species" reg="planulatus">planulatus</tp:taxon-name-part></tp:taxon-name></italic> / <xref ref-type="bibr" rid="B20">Brown 2017</xref>’ [printed, red card].</p><p>
            <bold>Paratypes</bold>. A total of 1 specimen (1 male) designated as paratype, bearing blue paratype label. Paratype specimen deposited in <named-content xmlns:xlink="http://www.w3.org/1999/xlink" content-type="dwc:institutional_code" xlink:type="simple">CMNZ</named-content>.</p><p>
            <bold><abbrev xmlns:xlink="http://www.w3.org/1999/xlink" xlink:title="Central Otago" id="ABBRID0EP1BG" xlink:type="simple">CO</abbrev></bold>: Mt Bitterness [<named-content xmlns:xlink="http://www.w3.org/1999/xlink" content-type="dwc:verbatimCoordinates" xlink:type="simple"><named-content content-type="geo-json" specific-use="{&#34;type&#34;:&#34;Point&#34;,&#34;coordinates&#34;:[170.303300,-44.754000]}" id="NCID0EW1BG" xlink:type="simple">44°45.24'S, 170°18.198'E</named-content></named-content>, A], 6–7 Feb 1978, Johns PM, Ingerfeld MH, 1830-1900 m, Stonefield with occasional mat plants (<named-content xmlns:xlink="http://www.w3.org/1999/xlink" content-type="dwc:institutional_code" xlink:type="simple">CMNZ</named-content>: 1).</p></tp:treatment-sec><tp:treatment-sec sec-type="distribution" id="SECID0EA2BG"><title>Distribution.</title><p>Fig. <xref ref-type="fig" rid="F21">115</xref>. South Island: <bold><abbrev xmlns:xlink="http://www.w3.org/1999/xlink" xlink:title="Central Otago" id="ABBRID0EL2BG" xlink:type="simple">CO</abbrev></bold>: St Marys Range.</p></tp:treatment-sec><tp:treatment-sec sec-type="Elevational range" id="SECID0EP2BG"><title>Elevational range.</title><p>Label data: 1865 m (<italic>n</italic> = 2).Georeferenced data: 1905 m (<italic>n</italic> = 2).</p></tp:treatment-sec><tp:treatment-sec sec-type="etymology" id="SECID0EZ2BG"><title>Etymology.</title><p>From the Latin adjective <italic>planus</italic>, ‘flat, even’, combined with the the diminutive -<italic>ulus</italic> and the possessive -<italic>atus</italic>, referring to the almost level dorsum of this species, as compared with others in the genus; the species name is an adjective.</p></tp:treatment-sec><tp:treatment-sec sec-type="biology" id="SECID0EF3BG"><title>Biology.</title><p>Collected in fellfield. No plant associations recorded.</p></tp:treatment-sec><tp:treatment-sec><!--Section generated to contain objects referenced in tp:taxon-treatment.--><fig id="F2" position="float" orientation="portrait"><label>Figures 9–16.</label><caption><p>Habitus photographs of <italic><tp:taxon-name><tp:taxon-name-part taxon-name-part-type="genus" reg="Austromonticola">Austromonticola</tp:taxon-name-part></tp:taxon-name></italic> males. <bold>9, 10</bold> <italic><tp:taxon-name><tp:taxon-name-part taxon-name-part-type="genus" reg="Austromonticola">A.</tp:taxon-name-part> <tp:taxon-name-part taxon-name-part-type="species" reg="postinventus">postinventus</tp:taxon-name-part></tp:taxon-name></italic> <bold>11, 12</bold> <italic><tp:taxon-name><tp:taxon-name-part taxon-name-part-type="genus" reg="Austromonticola">A.</tp:taxon-name-part> <tp:taxon-name-part taxon-name-part-type="species" reg="planulatus">planulatus</tp:taxon-name-part></tp:taxon-name></italic> <bold>13, 14</bold> <italic><tp:taxon-name><tp:taxon-name-part taxon-name-part-type="genus" reg="Austromonticola">A.</tp:taxon-name-part> <tp:taxon-name-part taxon-name-part-type="species" reg="inflatus">inflatus</tp:taxon-name-part></tp:taxon-name></italic> <bold>15, 16</bold> <italic><tp:taxon-name><tp:taxon-name-part taxon-name-part-type="genus" reg="Austromonticola">A.</tp:taxon-name-part> <tp:taxon-name-part taxon-name-part-type="species" reg="caelibatus">caelibatus</tp:taxon-name-part></tp:taxon-name></italic>, holotype. Scale bars = 1 mm.</p></caption><graphic xmlns:xlink="http://www.w3.org/1999/xlink" xlink:href="zookeys-707-073-g002.jpg" position="float" orientation="portrait" xlink:type="simple" id="oo_160456.jpg"/></fig><fig id="F4" position="float" orientation="portrait"><label>Figures 25–30.</label><caption><p>Habitus photographs of <italic><tp:taxon-name><tp:taxon-name-part taxon-name-part-type="genus" reg="Austromonticola">Austromonticola</tp:taxon-name-part></tp:taxon-name></italic> females. <bold>25, 26</bold> <italic><tp:taxon-name><tp:taxon-name-part taxon-name-part-type="genus" reg="Austromonticola">A.</tp:taxon-name-part> <tp:taxon-name-part taxon-name-part-type="species" reg="postinventus">postinventus</tp:taxon-name-part></tp:taxon-name></italic>, holotype <bold>27, 28</bold> <italic><tp:taxon-name><tp:taxon-name-part taxon-name-part-type="genus" reg="Austromonticola">A.</tp:taxon-name-part> <tp:taxon-name-part taxon-name-part-type="species" reg="planulatus">planulatus</tp:taxon-name-part></tp:taxon-name></italic>, holotype <bold>29, 30</bold> <italic><tp:taxon-name><tp:taxon-name-part taxon-name-part-type="genus" reg="Austromonticola">A.</tp:taxon-name-part> <tp:taxon-name-part taxon-name-part-type="species" reg="inflatus">inflatus</tp:taxon-name-part></tp:taxon-name></italic>, holotype. Scale bars = 1 mm.</p></caption><graphic xmlns:xlink="http://www.w3.org/1999/xlink" xlink:href="zookeys-707-073-g004.jpg" position="float" orientation="portrait" xlink:type="simple" id="oo_160458.jpg"/></fig><fig id="F5" position="float" orientation="portrait"><label>Figures 31–32.</label><caption><p>Left protibia, anterior view. <bold>31</bold> <italic><tp:taxon-name><tp:taxon-name-part taxon-name-part-type="genus" reg="Austromonticola">Austromonticola</tp:taxon-name-part> <tp:taxon-name-part taxon-name-part-type="species" reg="inflatus">inflatus</tp:taxon-name-part></tp:taxon-name></italic>, holotype <bold>32</bold> <italic><tp:taxon-name><tp:taxon-name-part taxon-name-part-type="genus" reg="Austromonticola">Austromonticola</tp:taxon-name-part> <tp:taxon-name-part taxon-name-part-type="species" reg="planulatus">planulatus</tp:taxon-name-part></tp:taxon-name></italic>, holotype. Scale bar = 1 mm.</p></caption><graphic xmlns:xlink="http://www.w3.org/1999/xlink" xlink:href="zookeys-707-073-g005.jpg" position="float" orientation="portrait" xlink:type="simple" id="oo_160459.jpg"/></fig><fig id="F13" position="float" orientation="portrait"><label>Figures 67–75.</label><caption><p>Genitalia of <italic><tp:taxon-name><tp:taxon-name-part taxon-name-part-type="genus" reg="Austromonticola">Austromonticola</tp:taxon-name-part> <tp:taxon-name-part taxon-name-part-type="species" reg="planulatus">planulatus</tp:taxon-name-part></tp:taxon-name></italic>. <bold>67</bold> penis, dorsal view <bold>68</bold> aedeagus, lateral view <bold>69</bold> male hemisternites 8 and spiculum gastrale, lateral view (muscles between hemisternites 8 and basal plate indicated) <bold>70</bold> male hemisternites 8 and spiculum gastrale with basal plate, ventral view <bold>71</bold> tergite 8, dorsal view <bold>72</bold> ovipositor, dorsal view <bold>73</bold> bursal sclerite, anterior view <bold>74</bold> ovipositor and spermatheca, lateral view <bold>75</bold> female sternite 8, ventral view. Scale bars = 0.5 mm; 67–70 at same scale; 71–75 at same scale.</p></caption><graphic xmlns:xlink="http://www.w3.org/1999/xlink" xlink:href="zookeys-707-073-g013.jpg" position="float" orientation="portrait" xlink:type="simple" id="oo_160467.jpg"/></fig><fig id="F18" position="float" orientation="portrait"><label>Figures 106–111.</label><caption><p>
            <abbrev xmlns:xlink="http://www.w3.org/1999/xlink" xlink:title="scanning electron microscopy" id="ABBRID0EUWBK" xlink:type="simple">SEM</abbrev> photographs of abdominal ventrites 4 and 5 of <italic><tp:taxon-name><tp:taxon-name-part taxon-name-part-type="genus" reg="Austromonticola">Austromonticola</tp:taxon-name-part></tp:taxon-name></italic> females. <bold>106, 107</bold> <italic><tp:taxon-name><tp:taxon-name-part taxon-name-part-type="genus" reg="Austromonticola">A.</tp:taxon-name-part> <tp:taxon-name-part taxon-name-part-type="species" reg="inflatus">inflatus</tp:taxon-name-part></tp:taxon-name></italic>, holotype <bold>108, 109</bold> <italic><tp:taxon-name><tp:taxon-name-part taxon-name-part-type="genus" reg="Austromonticola">A.</tp:taxon-name-part> <tp:taxon-name-part taxon-name-part-type="species" reg="planulatus">planulatus</tp:taxon-name-part></tp:taxon-name></italic>, holotype <bold>110, 111</bold> <italic><tp:taxon-name><tp:taxon-name-part taxon-name-part-type="genus" reg="Austromonticola">A.</tp:taxon-name-part> <tp:taxon-name-part taxon-name-part-type="species" reg="postinventus">postinventus</tp:taxon-name-part></tp:taxon-name></italic>, holotype. Left: ventral view. Right: ventroposterolateral view. Scale bars = 0.5 mm.</p></caption><graphic xmlns:xlink="http://www.w3.org/1999/xlink" xlink:href="zookeys-707-073-g018.jpg" position="float" orientation="portrait" xlink:type="simple" id="oo_160472.jpg"/></fig><fig id="F21" position="float" orientation="portrait"><label>Figure 115.</label><caption><p>Distributions of <italic><tp:taxon-name><tp:taxon-name-part taxon-name-part-type="genus" reg="Austromonticola">Austromonticola</tp:taxon-name-part> <tp:taxon-name-part taxon-name-part-type="species" reg="inflatus">inflatus</tp:taxon-name-part></tp:taxon-name></italic> (circles), <italic><tp:taxon-name><tp:taxon-name-part taxon-name-part-type="genus" reg="Austromonticola">A.</tp:taxon-name-part> <tp:taxon-name-part taxon-name-part-type="species" reg="caelibatus">caelibatus</tp:taxon-name-part></tp:taxon-name></italic> (squares), <italic><tp:taxon-name><tp:taxon-name-part taxon-name-part-type="genus" reg="Austromonticola">A.</tp:taxon-name-part> <tp:taxon-name-part taxon-name-part-type="species" reg="postinventus">postinventus</tp:taxon-name-part></tp:taxon-name></italic> (triangles) and <italic><tp:taxon-name><tp:taxon-name-part taxon-name-part-type="genus" reg="Austromonticola">A.</tp:taxon-name-part> <tp:taxon-name-part taxon-name-part-type="species" reg="planulatus">planulatus</tp:taxon-name-part></tp:taxon-name></italic> (stars).</p></caption><graphic xmlns:xlink="http://www.w3.org/1999/xlink" xlink:href="zookeys-707-073-g021.jpg" position="float" orientation="portrait" xlink:type="simple" id="oo_160475.jpg"/></fig></tp:treatment-sec><ref-list><ref id="B20"><mixed-citation xmlns:xlink="http://www.w3.org/1999/xlink" xlink:type="simple">
          <person-group><name name-style="western"><surname>Brown</surname><given-names>SDJ</given-names></name></person-group> (<year>2017</year>) <article-title>A revision of the New Zealand weevil genus <italic><tp:taxon-name><tp:taxon-name-part taxon-name-part-type="genus">Irenimus</tp:taxon-name-part></tp:taxon-name></italic> Pascoe, 1876 (<tp:taxon-name><tp:taxon-name-part taxon-name-part-type="order">Coleoptera</tp:taxon-name-part></tp:taxon-name>: <tp:taxon-name><tp:taxon-name-part taxon-name-part-type="family">Curculionidae</tp:taxon-name-part></tp:taxon-name>: <tp:taxon-name><tp:taxon-name-part taxon-name-part-type="subfamily">Entiminae</tp:taxon-name-part></tp:taxon-name>).</article-title> <source>Zootaxa</source> <volume>4263</volume>(<issue>1</issue>): <fpage>1</fpage>–<lpage>42</lpage>. <ext-link xlink:type="simple" ext-link-type="doi" xlink:href="10.11646/zootaxa.4263.1.1">https://doi.org/10.11646/zootaxa.4263.1.1</ext-link></mixed-citation></ref></ref-list></tp:taxon-treatment>
