# Supplementary material for: Austromonticola, a new genus of broad-nosed weevil (Coleoptera, Curculionidae, Entiminae) from montane areas of New Zealand
Source: Zookeys. 2017 Oct 10;(707):73–130. doi: 10.3897/zookeys.707.12649 (PMC5674147; doi:10.3897/zookeys.707.12649)
Supplement: XML Treatment for Austromonticola postinventus [file zookeys.707.12649-treatment7.xml]

<!DOCTYPE tp:taxon-treatment
  PUBLIC "-//TaxonX//DTD Taxonomic Treatment Publishing DTD v0 20100105//EN" "tax-treatment-NSO.dtd">
<tp:taxon-treatment xmlns:tp="http://www.plazi.org/taxpub"><tp:treatment-meta><kwd-group><label>Taxon classification</label><kwd><named-content xmlns:xlink="http://www.w3.org/1999/xlink" content-type="kingdom">Animalia</named-content></kwd><kwd><named-content xmlns:xlink="http://www.w3.org/1999/xlink" content-type="order">Coleoptera</named-content></kwd><kwd><named-content xmlns:xlink="http://www.w3.org/1999/xlink" content-type="family">Curculionidae</named-content></kwd></kwd-group><mixed-citation publication-type="journal"><person-group><name><surname>Brown</surname><given-names>Samuel D. J.</given-names></name></person-group><article-title>
          <italic><tp:taxon-name><tp:taxon-name-part taxon-name-part-type="genus" reg="Austromonticola">Austromonticola</tp:taxon-name-part></tp:taxon-name></italic>, a new genus of broad-nosed weevil (<tp:taxon-name><tp:taxon-name-part taxon-name-part-type="order">Coleoptera</tp:taxon-name-part></tp:taxon-name>, <tp:taxon-name><tp:taxon-name-part taxon-name-part-type="family">Curculionidae</tp:taxon-name-part></tp:taxon-name>, <tp:taxon-name><tp:taxon-name-part taxon-name-part-type="subfamily">Entiminae</tp:taxon-name-part></tp:taxon-name>) from montane areas of New Zealand</article-title><source>Zookeys</source><day>10</day><month>10</month><year>2017</year><volume>2017</volume><issue>707</issue><fpage>73</fpage><lpage>130</lpage><pub-id pub-id-type="doi">10.3897/zookeys.707.12649</pub-id></mixed-citation></tp:treatment-meta><tp:nomenclature><tp:taxon-name>
            <tp:taxon-name-part taxon-name-part-type="genus" reg="Austromonticola">Austromonticola</tp:taxon-name-part>
            <tp:taxon-name-part taxon-name-part-type="species" reg="postinventus">postinventus</tp:taxon-name-part>
            <object-id xmlns:xlink="http://www.w3.org/1999/xlink" content-type="zoobank" xlink:type="simple">http://zoobank.org/0905AF10-6CBD-4E24-B7F2-24D099931F84</object-id>
          </tp:taxon-name><tp:taxon-authority>Brown</tp:taxon-authority><tp:taxon-status xmlns:xlink="http://www.w3.org/1999/xlink" xlink:type="simple">sp. n.</tp:taxon-status><xref ref-type="fig" rid="F2">Figs 9</xref><xref ref-type="fig" rid="F2">, 10</xref><xref ref-type="fig" rid="F4">, 25</xref><xref ref-type="fig" rid="F4">, 26</xref><xref ref-type="fig" rid="F6">, 33</xref><xref ref-type="fig" rid="F7">, 36</xref><xref ref-type="fig" rid="F14">, 76</xref><xref ref-type="fig" rid="F14">, 77</xref><xref ref-type="fig" rid="F14">, 78</xref><xref ref-type="fig" rid="F14">, 79</xref><xref ref-type="fig" rid="F14">, 80</xref><xref ref-type="fig" rid="F14">, 81</xref><xref ref-type="fig" rid="F14">, 82</xref><xref ref-type="fig" rid="F14">, 83</xref><xref ref-type="fig" rid="F14">, 84</xref><xref ref-type="fig" rid="F18">, 110</xref><xref ref-type="fig" rid="F18">, 111</xref><xref ref-type="fig" rid="F21">, 115</xref><!--PageBreak--></tp:nomenclature><tp:treatment-sec sec-type="diagnosis" id="SECID0E36BG"><title>Diagnosis.</title><p>Body size large, 8 mm in length. Epifrons flat, with decumbent setae. Females with ventrite 5 emarginate and with median swelling (Fig. <xref ref-type="fig" rid="F18">110</xref>); elytra with interstriae 1 swollen at top of elytral declivity and the apex produced ventrad.</p></tp:treatment-sec><tp:treatment-sec sec-type="description" id="SECID0EHAAI"><title>Description.</title><p>Body length 7.26 mm to 8.42 mm (<italic>X</italic>‒ = 7.84 mm, <italic>s</italic> = 0.82, <italic>n</italic> = 2). Integument black. Dorsum densely covered with fine brownish black appressed scales with purple and gold metallic reflectance, reflectance particularly pronounced laterally and posteriorly. Femora and tibiae with appressed scales dense, unicolorous, concolorous with elytral scales. Tarsi with integument strong red. <bold>Rostrum</bold>. Length 1.45 mm to 1.67 mm (<italic>X</italic>‒ = 1.56 mm, <italic>s</italic> = 0.16, <italic>n</italic> = 2), width 0.90 mm to 1.02 mm (<italic>X</italic>‒= 0.96 mm, <italic>s</italic> = 0.08, <italic>n</italic> = 2), length/width ratio 1.61 to 1.64 (<italic>X</italic>‒ = 1.62, <italic>s</italic> = 0.02, <italic>n</italic> = 2). Epifrons with appressed scales tessellate; setae piliform, decumbent, pale; median and lateral carinae not evident. Dorsal carinae arched over antennal insertions. Lateral area ventral of antennal insertions with fine setae and appressed scales. <bold>Antennae</bold>. Fig. <xref ref-type="fig" rid="F7">36</xref>. Scapes in repose reaching hind margin of eyes; covered with appressed scales and setae. Funicular segments moderately articulated; segments 1 clavate, about 1.3 times longer than 2; segments 2 clavate, about 2 times longer than 3; segments 3 clavate, slightly longer than 4; segments 4 to 6 clavate, subequal; segments 7 subconical. <bold>Pronotum</bold>. Length 1.90 mm to 2.11 mm (<italic>X</italic>‒ = 2.00 mm, <italic>s</italic> = 0.15, <italic>n</italic> = 2), width 2.85 mm to 3.53 mm (<italic>X</italic>‒ = 3.19 mm, <italic>s</italic> = 0.48, <italic>n</italic> = 2), length/width ratio 0.85 to 0.90 (<italic>X</italic>‒ = 0.88, <italic>s</italic> = 0.04, <italic>n</italic> = 2); in dorsal view widest in anterior 1/3, lateral margins evenly curved. Anterior margin entire, posterior margin straight. Disc in dorsal view evenly curved; appressed scales imbricate; setae piliform, decumbent, concolorous. Postocular lobes moderately developed. <bold>Elytra</bold>. Length 4.90 mm to 5.70 mm (<italic>X</italic>‒ = 5.30 mm, <italic>s</italic> = 0.57, <italic>n</italic> = 2), width 2.85 mm to <!--PageBreak-->3.53 mm (<italic>X</italic>‒ = 3.19 mm, <italic>s</italic> = 0.48, <italic>n</italic> = 2), length/width ratio 1.61 to 1.72 (<italic>X</italic>‒ = 1.67, <italic>s</italic> = 0.07, <italic>n</italic> = 2). Anterior margin almost straight, humeral angles rounded. Appressed scales imbricate. Setae piliform, erect, pale. Striae moderately impressed; interstriae flat; interstriae 1 at elytral declivity flat in males, with small tubercle in females. Apex in lateral view square in males, produced posteriad in females. <bold>Thoracic ventrites</bold>. Mesoventral process acutely rounded in males, broadly rounded in females. Metaventrite densely covered with appressed scales. <bold>Abdomen</bold>. Ventrites densely covered with appressed scales. Apex rounded. Males with ventrite 1 depressed medially; ventrite 5 flat. Females with ventrite 1 flat; ventrite 4 posterior margin curved anteriad in middle, with narrow laminae laterally (Figs <xref ref-type="fig" rid="F18">110</xref>, <xref ref-type="fig" rid="F18">111</xref>); ventrite 5 swollen medially, posterior margin broadly emarginate. <bold>Male genitalia</bold>. Figs <xref ref-type="fig" rid="F14">76–79</xref>. Hemisternites with spiculum relictum slender. Penis with apex narrowly rounded, upturned; ostial region normally developed. Endophallus with gonoporial sclerite small, posterior lobes reduced. Temones 0.63 times as long as pedon. <bold>Female genitalia</bold>. Figs <xref ref-type="fig" rid="F14">80–84</xref>. Distal gonocoxites stout, 1.4 times longer than high. Bursa copulatrix stout; constricted anterior of proximal gonocoxite; sclerite large, pear-shaped. Sternite 8 broad, rounded at apex, membranous laterally.</p></tp:treatment-sec><tp:treatment-sec sec-type="DNA sequences" id="SECID0EPDAI"><title>DNA sequences.</title><p>No DNA sequences obtained.</p></tp:treatment-sec><tp:treatment-sec sec-type="type material" id="SECID0EUDAI"><title>Type material examined.</title><p>
            <bold>Holotype</bold>. Female (<named-content xmlns:xlink="http://www.w3.org/1999/xlink" content-type="dwc:institutional_code" xlink:type="simple">NZAC</named-content>). Specimen pinned through right elytron; abdomen removed and mounted in <abbrev xmlns:xlink="http://www.w3.org/1999/xlink" xlink:title="dimethyl hydantoin formaldehyde" id="ABBRID0EBEAI" xlink:type="simple">DMHF</abbrev> on white card pinned below specimen, genitalia dissected, ventrites coated in gold for <abbrev xmlns:xlink="http://www.w3.org/1999/xlink" xlink:title="scanning electron microscopy" id="ABBRID0EFEAI" xlink:type="simple">SEM</abbrev>; right proleg missing, broken off from trochanter. Labelled ‘Mt Kirkliston / 6000 / C.J.Burrows / 5.1.65 / understones’ [first three lines printed, last two lines handwritten, off-white card], ‘<italic><tp:taxon-name><tp:taxon-name-part taxon-name-part-type="genus" reg="Irenimus">Irenimus</tp:taxon-name-part></tp:taxon-name></italic> taxonomy / and systematics / SDJ Brown / PhD Thesis 2012–2015 / IRE1116’ [printed, off-white card], ‘HOLOTYPE / <italic><tp:taxon-name><tp:taxon-name-part taxon-name-part-type="genus" reg="Austromonticola">Austromonticola</tp:taxon-name-part></tp:taxon-name></italic> / <italic><tp:taxon-name><tp:taxon-name-part taxon-name-part-type="species" reg="postinventus">postinventus</tp:taxon-name-part></tp:taxon-name></italic> / <xref ref-type="bibr" rid="B20">Brown 2017</xref>’ [printed, red card].</p><p>
            <bold>Paratypes</bold>. A total of 1 specimen (1 male) designated as paratype, bearing blue paratype label. Paratype specimen deposited in <named-content xmlns:xlink="http://www.w3.org/1999/xlink" content-type="dwc:institutional_code" xlink:type="simple">NZAC</named-content>.</p><p>
            <bold><abbrev xmlns:xlink="http://www.w3.org/1999/xlink" xlink:title="South Canterbury" id="ABBRID0ERFAI" xlink:type="simple">SC</abbrev></bold>: Kirkliston Range [<named-content xmlns:xlink="http://www.w3.org/1999/xlink" content-type="dwc:verbatimCoordinates" xlink:type="simple"><named-content content-type="geo-json" specific-use="{&#34;type&#34;:&#34;Point&#34;,&#34;coordinates&#34;:[170.515900,-44.535400]}" id="NCID0EYFAI" xlink:type="simple">44°32.124'S, 170°30.954'E</named-content></named-content>, A], 8–9 Feb 1978, Johns PM, Ingerfeld MH, 1740-1770 m, Stonefield with occasional mat plants (<named-content xmlns:xlink="http://www.w3.org/1999/xlink" content-type="dwc:institutional_code" xlink:type="simple">NZAC</named-content>: 1).</p></tp:treatment-sec><tp:treatment-sec sec-type="distribution" id="SECID0ECGAI"><title>Distribution.</title><p>Fig. <xref ref-type="fig" rid="F21">115</xref>. South Island: <bold><abbrev xmlns:xlink="http://www.w3.org/1999/xlink" xlink:title="South Canterbury" id="ABBRID0ENGAI" xlink:type="simple">SC</abbrev></bold>: Kirkliston Range.</p></tp:treatment-sec><tp:treatment-sec sec-type="Elevational range" id="SECID0ERGAI"><title>Elevational range.</title><p>Label data: 1755 m to 1829 m (<italic>n</italic> = 2). Georeferenced data: 1615 m to 1868 m (<italic>n</italic> = 2).</p></tp:treatment-sec><tp:treatment-sec sec-type="etymology" id="SECID0E2GAI"><title>Etymology.</title><p>From the Latin prefix <italic>post</italic>, ‘after’, and the participle <italic>inventus</italic>, ‘discovered’, referring to the recognition of this species after my PhD defence; the name is a participle.</p></tp:treatment-sec><tp:treatment-sec sec-type="biology" id="SECID0EFHAI"><title>Biology.</title><p>Collected in fellfield. No plant associations recorded.</p></tp:treatment-sec><tp:treatment-sec><!--Section generated to contain objects referenced in tp:taxon-treatment.--><fig id="F2" position="float" orientation="portrait"><label>Figures 9–16.</label><caption><p>Habitus photographs of <italic><tp:taxon-name><tp:taxon-name-part taxon-name-part-type="genus" reg="Austromonticola">Austromonticola</tp:taxon-name-part></tp:taxon-name></italic> males. <bold>9, 10</bold> <italic><tp:taxon-name><tp:taxon-name-part taxon-name-part-type="genus" reg="Austromonticola">A.</tp:taxon-name-part> <tp:taxon-name-part taxon-name-part-type="species" reg="postinventus">postinventus</tp:taxon-name-part></tp:taxon-name></italic> <bold>11, 12</bold> <italic><tp:taxon-name><tp:taxon-name-part taxon-name-part-type="genus" reg="Austromonticola">A.</tp:taxon-name-part> <tp:taxon-name-part taxon-name-part-type="species" reg="planulatus">planulatus</tp:taxon-name-part></tp:taxon-name></italic> <bold>13, 14</bold> <italic><tp:taxon-name><tp:taxon-name-part taxon-name-part-type="genus" reg="Austromonticola">A.</tp:taxon-name-part> <tp:taxon-name-part taxon-name-part-type="species" reg="inflatus">inflatus</tp:taxon-name-part></tp:taxon-name></italic> <bold>15, 16</bold> <italic><tp:taxon-name><tp:taxon-name-part taxon-name-part-type="genus" reg="Austromonticola">A.</tp:taxon-name-part> <tp:taxon-name-part taxon-name-part-type="species" reg="caelibatus">caelibatus</tp:taxon-name-part></tp:taxon-name></italic>, holotype. Scale bars = 1 mm.</p></caption><graphic xmlns:xlink="http://www.w3.org/1999/xlink" xlink:href="zookeys-707-073-g002.jpg" position="float" orientation="portrait" xlink:type="simple" id="oo_160456.jpg"/></fig><fig id="F4" position="float" orientation="portrait"><label>Figures 25–30.</label><caption><p>Habitus photographs of <italic><tp:taxon-name><tp:taxon-name-part taxon-name-part-type="genus" reg="Austromonticola">Austromonticola</tp:taxon-name-part></tp:taxon-name></italic> females. <bold>25, 26</bold> <italic><tp:taxon-name><tp:taxon-name-part taxon-name-part-type="genus" reg="Austromonticola">A.</tp:taxon-name-part> <tp:taxon-name-part taxon-name-part-type="species" reg="postinventus">postinventus</tp:taxon-name-part></tp:taxon-name></italic>, holotype <bold>27, 28</bold> <italic><tp:taxon-name><tp:taxon-name-part taxon-name-part-type="genus" reg="Austromonticola">A.</tp:taxon-name-part> <tp:taxon-name-part taxon-name-part-type="species" reg="planulatus">planulatus</tp:taxon-name-part></tp:taxon-name></italic>, holotype <bold>29, 30</bold> <italic><tp:taxon-name><tp:taxon-name-part taxon-name-part-type="genus" reg="Austromonticola">A.</tp:taxon-name-part> <tp:taxon-name-part taxon-name-part-type="species" reg="inflatus">inflatus</tp:taxon-name-part></tp:taxon-name></italic>, holotype. Scale bars = 1 mm.</p></caption><graphic xmlns:xlink="http://www.w3.org/1999/xlink" xlink:href="zookeys-707-073-g004.jpg" position="float" orientation="portrait" xlink:type="simple" id="oo_160458.jpg"/></fig><fig id="F6" position="float" orientation="portrait"><label>Figures 33–34.</label><caption><p>Rostrum, lateral view. <bold>33</bold> <italic><tp:taxon-name><tp:taxon-name-part taxon-name-part-type="genus" reg="Austromonticola">Austromonticola</tp:taxon-name-part> <tp:taxon-name-part taxon-name-part-type="species" reg="inflatus">inflatus</tp:taxon-name-part></tp:taxon-name></italic>, arrow and dashed line indicates convex epifrons <bold>34</bold> <italic><tp:taxon-name><tp:taxon-name-part taxon-name-part-type="genus" reg="Austromonticola">Austromonticola</tp:taxon-name-part> <tp:taxon-name-part taxon-name-part-type="species" reg="postinventus">postinventus</tp:taxon-name-part></tp:taxon-name></italic>, holotype, arrow and dashed line indicates flattened. Scale bars = 1 mm.</p></caption><graphic xmlns:xlink="http://www.w3.org/1999/xlink" xlink:href="zookeys-707-073-g006.jpg" position="float" orientation="portrait" xlink:type="simple" id="oo_160460.jpg"/></fig><fig id="F7" position="float" orientation="portrait"><label>Figures 35–36.</label><caption><p>Left antenna, anterior view. <bold>35</bold> <italic><tp:taxon-name><tp:taxon-name-part taxon-name-part-type="genus" reg="Austromonticola">Austromonticola</tp:taxon-name-part> <tp:taxon-name-part taxon-name-part-type="species" reg="inflatus">inflatus</tp:taxon-name-part></tp:taxon-name></italic>, holotype <bold>36</bold> <italic><tp:taxon-name><tp:taxon-name-part taxon-name-part-type="genus" reg="Austromonticola">Austromonticola</tp:taxon-name-part> <tp:taxon-name-part taxon-name-part-type="species" reg="postinventus">postinventus</tp:taxon-name-part></tp:taxon-name></italic>, holotype. Arrows indicate funicle segment 7. Scale bar = 1 mm.</p></caption><graphic xmlns:xlink="http://www.w3.org/1999/xlink" xlink:href="zookeys-707-073-g007.jpg" position="float" orientation="portrait" xlink:type="simple" id="oo_160461.jpg"/></fig><fig id="F14" position="float" orientation="portrait"><label>Figures 76–84.</label><caption><p>Genitalia of <italic><tp:taxon-name><tp:taxon-name-part taxon-name-part-type="genus" reg="Austromonticola">Austromonticola</tp:taxon-name-part> <tp:taxon-name-part taxon-name-part-type="species" reg="postinventus">postinventus</tp:taxon-name-part></tp:taxon-name></italic>. <bold>76</bold> penis, dorsal view <bold>77</bold> aedeagus, lateral view <bold>78</bold> male hemisternites 8 and spiculum gastrale, lateral view (muscles between hemisternites 8 and basal plate indicated) <bold>79</bold> male hemisternites 8 and spiculum gastrale with basal plate, ventral view <bold>80</bold> female tergite 8, dorsal view <bold>81</bold> ovipositor, dorsal view <bold>82</bold> bursal sclerite, anterior view <bold>83</bold> ovipositor and spermatheca, lateral view <bold>84</bold> female sternite 8, ventral view. Scale bars = 0.5 mm; <bold>75–79</bold> at same scale; <bold>80–84</bold> at same scale.</p></caption><graphic xmlns:xlink="http://www.w3.org/1999/xlink" xlink:href="zookeys-707-073-g014.jpg" position="float" orientation="portrait" xlink:type="simple" id="oo_160468.jpg"/></fig><fig id="F18" position="float" orientation="portrait"><label>Figures 106–111.</label><caption><p>
            <abbrev xmlns:xlink="http://www.w3.org/1999/xlink" xlink:title="scanning electron microscopy" id="ABBRID0EUWBK" xlink:type="simple">SEM</abbrev> photographs of abdominal ventrites 4 and 5 of <italic><tp:taxon-name><tp:taxon-name-part taxon-name-part-type="genus" reg="Austromonticola">Austromonticola</tp:taxon-name-part></tp:taxon-name></italic> females. <bold>106, 107</bold> <italic><tp:taxon-name><tp:taxon-name-part taxon-name-part-type="genus" reg="Austromonticola">A.</tp:taxon-name-part> <tp:taxon-name-part taxon-name-part-type="species" reg="inflatus">inflatus</tp:taxon-name-part></tp:taxon-name></italic>, holotype <bold>108, 109</bold> <italic><tp:taxon-name><tp:taxon-name-part taxon-name-part-type="genus" reg="Austromonticola">A.</tp:taxon-name-part> <tp:taxon-name-part taxon-name-part-type="species" reg="planulatus">planulatus</tp:taxon-name-part></tp:taxon-name></italic>, holotype <bold>110, 111</bold> <italic><tp:taxon-name><tp:taxon-name-part taxon-name-part-type="genus" reg="Austromonticola">A.</tp:taxon-name-part> <tp:taxon-name-part taxon-name-part-type="species" reg="postinventus">postinventus</tp:taxon-name-part></tp:taxon-name></italic>, holotype. Left: ventral view. Right: ventroposterolateral view. Scale bars = 0.5 mm.</p></caption><graphic xmlns:xlink="http://www.w3.org/1999/xlink" xlink:href="zookeys-707-073-g018.jpg" position="float" orientation="portrait" xlink:type="simple" id="oo_160472.jpg"/></fig><fig id="F21" position="float" orientation="portrait"><label>Figure 115.</label><caption><p>Distributions of <italic><tp:taxon-name><tp:taxon-name-part taxon-name-part-type="genus" reg="Austromonticola">Austromonticola</tp:taxon-name-part> <tp:taxon-name-part taxon-name-part-type="species" reg="inflatus">inflatus</tp:taxon-name-part></tp:taxon-name></italic> (circles), <italic><tp:taxon-name><tp:taxon-name-part taxon-name-part-type="genus" reg="Austromonticola">A.</tp:taxon-name-part> <tp:taxon-name-part taxon-name-part-type="species" reg="caelibatus">caelibatus</tp:taxon-name-part></tp:taxon-name></italic> (squares), <italic><tp:taxon-name><tp:taxon-name-part taxon-name-part-type="genus" reg="Austromonticola">A.</tp:taxon-name-part> <tp:taxon-name-part taxon-name-part-type="species" reg="postinventus">postinventus</tp:taxon-name-part></tp:taxon-name></italic> (triangles) and <italic><tp:taxon-name><tp:taxon-name-part taxon-name-part-type="genus" reg="Austromonticola">A.</tp:taxon-name-part> <tp:taxon-name-part taxon-name-part-type="species" reg="planulatus">planulatus</tp:taxon-name-part></tp:taxon-name></italic> (stars).</p></caption><graphic xmlns:xlink="http://www.w3.org/1999/xlink" xlink:href="zookeys-707-073-g021.jpg" position="float" orientation="portrait" xlink:type="simple" id="oo_160475.jpg"/></fig></tp:treatment-sec><ref-list><ref id="B20"><mixed-citation xmlns:xlink="http://www.w3.org/1999/xlink" xlink:type="simple">
          <person-group><name name-style="western"><surname>Brown</surname><given-names>SDJ</given-names></name></person-group> (<year>2017</year>) <article-title>A revision of the New Zealand weevil genus <italic><tp:taxon-name><tp:taxon-name-part taxon-name-part-type="genus">Irenimus</tp:taxon-name-part></tp:taxon-name></italic> Pascoe, 1876 (<tp:taxon-name><tp:taxon-name-part taxon-name-part-type="order">Coleoptera</tp:taxon-name-part></tp:taxon-name>: <tp:taxon-name><tp:taxon-name-part taxon-name-part-type="family">Curculionidae</tp:taxon-name-part></tp:taxon-name>: <tp:taxon-name><tp:taxon-name-part taxon-name-part-type="subfamily">Entiminae</tp:taxon-name-part></tp:taxon-name>).</article-title> <source>Zootaxa</source> <volume>4263</volume>(<issue>1</issue>): <fpage>1</fpage>–<lpage>42</lpage>. <ext-link xlink:type="simple" ext-link-type="doi" xlink:href="10.11646/zootaxa.4263.1.1">https://doi.org/10.11646/zootaxa.4263.1.1</ext-link></mixed-citation></ref></ref-list></tp:taxon-treatment>
