# Supplementary material for: Austromonticola, a new genus of broad-nosed weevil (Coleoptera, Curculionidae, Entiminae) from montane areas of New Zealand
Source: Zookeys. 2017 Oct 10;(707):73–130. doi: 10.3897/zookeys.707.12649 (PMC5674147; doi:10.3897/zookeys.707.12649)
Supplement: XML Treatment for Austromonticola mataura [file zookeys.707.12649-treatment8.xml]

<!DOCTYPE tp:taxon-treatment
  PUBLIC "-//TaxonX//DTD Taxonomic Treatment Publishing DTD v0 20100105//EN" "tax-treatment-NSO.dtd">
<tp:taxon-treatment xmlns:tp="http://www.plazi.org/taxpub"><tp:treatment-meta><kwd-group><label>Taxon classification</label><kwd><named-content xmlns:xlink="http://www.w3.org/1999/xlink" content-type="kingdom">Animalia</named-content></kwd><kwd><named-content xmlns:xlink="http://www.w3.org/1999/xlink" content-type="order">Coleoptera</named-content></kwd><kwd><named-content xmlns:xlink="http://www.w3.org/1999/xlink" content-type="family">Curculionidae</named-content></kwd></kwd-group><mixed-citation publication-type="journal"><person-group><name><surname>Brown</surname><given-names>Samuel D. J.</given-names></name></person-group><article-title>
          <italic><tp:taxon-name><tp:taxon-name-part taxon-name-part-type="genus" reg="Austromonticola">Austromonticola</tp:taxon-name-part></tp:taxon-name></italic>, a new genus of broad-nosed weevil (<tp:taxon-name><tp:taxon-name-part taxon-name-part-type="order">Coleoptera</tp:taxon-name-part></tp:taxon-name>, <tp:taxon-name><tp:taxon-name-part taxon-name-part-type="family">Curculionidae</tp:taxon-name-part></tp:taxon-name>, <tp:taxon-name><tp:taxon-name-part taxon-name-part-type="subfamily">Entiminae</tp:taxon-name-part></tp:taxon-name>) from montane areas of New Zealand</article-title><source>Zookeys</source><day>10</day><month>10</month><year>2017</year><volume>2017</volume><issue>707</issue><fpage>73</fpage><lpage>130</lpage><pub-id pub-id-type="doi">10.3897/zookeys.707.12649</pub-id></mixed-citation></tp:treatment-meta><tp:nomenclature><tp:taxon-name>
            <tp:taxon-name-part taxon-name-part-type="genus" reg="Austromonticola">Austromonticola</tp:taxon-name-part>
            <tp:taxon-name-part taxon-name-part-type="species" reg="mataura">mataura</tp:taxon-name-part>
            <object-id xmlns:xlink="http://www.w3.org/1999/xlink" content-type="zoobank" xlink:type="simple">http://zoobank.org/8F3D76BE-96EF-4C84-8833-54ED30B20938</object-id>
          </tp:taxon-name><tp:taxon-authority>Brown</tp:taxon-authority><tp:taxon-status xmlns:xlink="http://www.w3.org/1999/xlink" xlink:type="simple">sp. n.</tp:taxon-status><xref ref-type="fig" rid="F1">Figs 3</xref><xref ref-type="fig" rid="F1">, 4</xref><xref ref-type="fig" rid="F3">, 19</xref><xref ref-type="fig" rid="F3">, 20</xref><xref ref-type="fig" rid="F15">, 85</xref><xref ref-type="fig" rid="F15">, 86</xref><xref ref-type="fig" rid="F15">, 87</xref><xref ref-type="fig" rid="F15">, 88</xref><xref ref-type="fig" rid="F15">, 89</xref><xref ref-type="fig" rid="F15">, 90</xref><xref ref-type="fig" rid="F15">, 91</xref><xref ref-type="fig" rid="F15">, 92</xref><xref ref-type="fig" rid="F17">, 104</xref><xref ref-type="fig" rid="F17">, 105</xref><xref ref-type="fig" rid="F22">, 116</xref></tp:nomenclature><tp:treatment-sec sec-type="diagnosis" id="SECID0EPKAI"><title>Diagnosis.</title><p>Body size medium, 4 mm in length. Venter with glossy appressed scales, pappolepidia sparse. Elytral declivity of females with sutural tubercle; margin of ventrite 3 with paired median processes; margin of ventrite 4 produced into a lamina, with deep median emargination; margin of ventrite 5 with a broad horn on either side of the genital opening.</p></tp:treatment-sec><tp:treatment-sec sec-type="description" id="SECID0EUKAI"><title>Description.</title><p>Body length 3.42 mm to 4.11 mm (<italic>X</italic>‒ = 3.80 mm, <italic>s</italic> = 0.25, <italic>n</italic> = 13). Integument black. Dorsum densely covered with light bluish grey to dark greyish yellow appressed scales with metallic reflections; frequently with pale mottling sublaterally, and with scutellum, humeral area and hind pronotal angles bluish white; elytral declivity slightly paler than disc, especially in males. Pappolepidia of mesothoracic sternites light yellow. Femora appressed scales concolorous with elytral scales, often with obscure pale band in distal 1/4. Tarsi with integument deep orange to strong red. <bold>Rostrum</bold>. Length 0.72 mm to 0.88 mm (<italic>X</italic>‒ = 0.84 mm, <italic>s</italic> = 0.06, <italic>n</italic> = 8), width 0.52 mm to 0.66 mm (<italic>X</italic>‒ = 0.57 mm, <italic>s</italic> = 0.05, <italic>n</italic> = 7), length/width ratio 1.35 to 1.68 (<italic>X</italic>‒ = 1.57, <italic>s</italic> = 0.11, <italic>n</italic> = 7). Epifrons with appressed scales imbricate; setae claviform, decumbent, concolorous; median carina weak; lateral carinae evident. Dorsal carinae arched over antennal insertions. Lateral area ventral of antennal insertions with fine setae, without appressed scales. <bold>Antennae</bold>. Scapes in repose reaching middle of eyes. Funicular segments moderately articulated; segments 1 and 2 clavate, subequal, about 2 times longer than 3; segments 3 and 4 clavate, subequal; segments 5 to 7 subspherical, subequal. <bold>Pronotum</bold>. Length 1.06 mm to 1.18 mm (<italic>X</italic>‒ = 1.13 mm, <italic>s</italic> = 0.04, <italic>n</italic> = 8), width 1.61 mm to 2.16 mm (<italic>X</italic>‒ = 1.88 mm, <italic>s</italic> = 0.18, <italic>n</italic> = 7), length/width ratio 0.80 to 0.92 (<italic>X</italic>‒ = 0.86, <italic>s</italic> = 0.04, <italic>n</italic> = 7); in dorsal view widest in anterior 1/3, lateral margins strongly curved to widest point, gently curved behind. Anterior margin entire, posterior margin straight. Disc in dorsal view uneven, weak median furrow present, anterolateral depressions vague; appressed scales tessellate to imbricate; setae claviform, decumbent to semi-erect, concolorous. Postocular lobes poorly developed. <bold>Elytra</bold>. Length 2.30 mm to 3.04 mm (<italic>X</italic>‒ = 2.79 mm, <italic>s</italic> = 0.23, <italic>n</italic> = 8), width 1.61 mm to 2.16 mm (<italic>X</italic>‒ = 1.88 mm, <italic>s</italic> = 0.18, <italic>n</italic> = 7), length/width ratio 1.39 to 1.58 (<italic>X</italic>‒ = 1.48, <italic>s</italic> = 0.07, <italic>n</italic> = 7). Anterior margin curved posteriad in middle, humeral angles rounded. Appressed scales tessellate to imbricate. Setae claviform, decumbent to semi-erect, concolorous. Interstriae 1 at elytral declivity flat in males, produced into tubercles in females. Interstriae 3 raised at base; swollen at elytral declivity in both sexes, though more pronounced in females. Interstriae 5 at elytral declivity swollen in both sexes. Humeral region strongly pronounced by deeply impressed striae 9. Apex in lateral view square in males, produced ventrad in females. <bold>Thoracic ventrites</bold>. Mesoventral process narrowly rounded. Mesanepisterna, mesepimera and metanepisterna covered with small pappolepidia, contrasting with metaventrite densely covered with appressed scales. <bold>Abdomen</bold>. Ventrites clothed almost exclusively with appressed scales; ventrites 1 and 2 densely clothed in females, scales dense laterally and sparser medially in males; ventrites 3 to 5 increasingly sparse. Males with ventrite 1 depressed medially; ventrite 5 flat. Females with ventrite 1 flat; ventrite 4 posterior margin produced into a lamina, usually with a deep median emargination (Fig. <xref ref-type="fig" rid="F17">104</xref>, <xref ref-type="fig" rid="F17">105</xref>) but variably shallower to entire; ventrite 5 disc with median furrow, <!--PageBreak-->deeply emarginate with a broad horn on either side of emargination. Apex narrowly rounded. <bold>Male genitalia</bold>. Fig. <xref ref-type="fig" rid="F15">85–88</xref>. Hemisternites with spiculum relictum slender. Penis with apex acute, upturned; ostial region thickened, forming a crest. Endophallus with gonoporial sclerite small, anterior and posterior lobes reduced. Temones 0.71 times as long as pedon. <bold>Female genitalia</bold>. Fig. <xref ref-type="fig" rid="F15">89–92</xref>. Distal gonocoxites slender, 3.1 times longer than high. Proximal gonocoxite with rods recurved distally. Bursa copulatrix long; not constricted anterior of proximal gonocoxite; sclerite small, semicircular. Sternite 8 narrow, apex acute, membranous laterally.</p></tp:treatment-sec><tp:treatment-sec sec-type="DNA sequences" id="SECID0EYNAI"><title>DNA sequences.</title><p>
            <bold><abbrev xmlns:xlink="http://www.w3.org/1999/xlink" xlink:title="cytochrome c oxidase subunit I" id="ABBRID0E6NAI" xlink:type="simple">COI</abbrev>.</bold> KX191347, KX191348, KX191349. <bold>28S</bold>. KX191917, KX191918, KX191919. <bold><abbrev xmlns:xlink="http://www.w3.org/1999/xlink" xlink:title="arginine kinase" id="ABBRID0EHOAI" xlink:type="simple">ArgK</abbrev></bold>. KX191629, KX191630, KX191631. <bold><abbrev xmlns:xlink="http://www.w3.org/1999/xlink" xlink:title="carbamoyl-phosphate synthetase 2-aspartate transcarbamylase-dihydroorotase" id="ABBRID0EMOAI" xlink:type="simple">CAD</abbrev></bold>. KX191088, KX191089, KX191090.</p></tp:treatment-sec><tp:treatment-sec sec-type="type material" id="SECID0EQOAI"><title>Type material examined.</title><p>
            <bold>Holotype</bold>. Female (<named-content xmlns:xlink="http://www.w3.org/1999/xlink" content-type="dwc:institutional_code" xlink:type="simple">NZAC</named-content>). Specimen mounted on card teardrop; abdomen removed, dissected and mounted in <abbrev xmlns:xlink="http://www.w3.org/1999/xlink" xlink:title="dimethyl hydantoin formaldehyde" id="ABBRID0E4OAI" xlink:type="simple">DMHF</abbrev> on white card below specimen; otherwise entire. Labelled ‘NEW ZEALAND <abbrev xmlns:xlink="http://www.w3.org/1999/xlink" xlink:title="Otago Lakes" id="ABBRID0EBPAI" xlink:type="simple">OL</abbrev> / Mt Dick / Kingston / 17 Jan 2014 / SDJ Brown’ [printed, cream card], ‘On <italic><tp:taxon-name><tp:taxon-name-part taxon-name-part-type="genus" reg="Phyllachne">Phyllachne</tp:taxon-name-part></tp:taxon-name></italic> cushion / 1690 m / <named-content xmlns:xlink="http://www.w3.org/1999/xlink" content-type="dwc:verbatimCoordinates" xlink:type="simple"><named-content content-type="geo-json" specific-use="{&#34;type&#34;:&#34;Point&#34;,&#34;coordinates&#34;:[168.687000,-45.265200]}" id="NCID0EPPAI" xlink:type="simple">45.2652°S 168.6870°E</named-content></named-content>’ [printed, cream card], ‘<italic><tp:taxon-name><tp:taxon-name-part taxon-name-part-type="genus" reg="Irenimus">Irenimus</tp:taxon-name-part></tp:taxon-name></italic> taxonomy / and systematics / SDJ Brown / PhD Thesis 2012–2015 / IRE4775’ [printed, cream card], ‘HOLOTYPE / <italic><tp:taxon-name><tp:taxon-name-part taxon-name-part-type="genus" reg="Austromonticola">Austromonticola</tp:taxon-name-part></tp:taxon-name></italic> / <italic><tp:taxon-name><tp:taxon-name-part taxon-name-part-type="species" reg="mataura">mataura</tp:taxon-name-part></tp:taxon-name></italic> / <xref ref-type="bibr" rid="B20">Brown 2017</xref>’ [printed, red card]. Genomic DNA extract from enzyme digestion of abdomen: E200 (<named-content xmlns:xlink="http://www.w3.org/1999/xlink" content-type="dwc:institutional_code" xlink:type="simple">NZAC</named-content>). <abbrev xmlns:xlink="http://www.w3.org/1999/xlink" xlink:title="carbamoyl-phosphate synthetase 2-aspartate transcarbamylase-dihydroorotase" id="ABBRID0EVQAI" xlink:type="simple">CAD</abbrev> sequence KX191089; <abbrev xmlns:xlink="http://www.w3.org/1999/xlink" xlink:title="cytochrome c oxidase subunit I" id="ABBRID0EZQAI" xlink:type="simple">COI</abbrev> sequence KX191348; <abbrev xmlns:xlink="http://www.w3.org/1999/xlink" xlink:title="arginine kinase" id="ABBRID0E4QAI" xlink:type="simple">ArgK</abbrev> sequence KX191630; 28S sequence KX191918.</p><p>
            <bold>Paratypes</bold>. A total of 21 specimens (9 males, 12 females) designated as paratypes, bearing blue paratype label. Paratype specimens deposited in <named-content xmlns:xlink="http://www.w3.org/1999/xlink" content-type="dwc:institutional_code" xlink:type="simple">AMNZ</named-content>, <named-content xmlns:xlink="http://www.w3.org/1999/xlink" content-type="dwc:institutional_code" xlink:type="simple">ANIC</named-content>, <named-content xmlns:xlink="http://www.w3.org/1999/xlink" content-type="dwc:institutional_code" xlink:type="simple">NHM</named-content>, <named-content xmlns:xlink="http://www.w3.org/1999/xlink" content-type="dwc:institutional_code" xlink:type="simple">CMNZ</named-content>, <abbrev xmlns:xlink="http://www.w3.org/1999/xlink" content-type="institution" xlink:title="Invermay Agricultural Centre Collection, Mosgiel, New Zealand" id="ABBRID0EZRAI" xlink:type="simple">IACC</abbrev>, <named-content xmlns:xlink="http://www.w3.org/1999/xlink" content-type="dwc:institutional_code" xlink:type="simple">LUNZ</named-content>, <named-content xmlns:xlink="http://www.w3.org/1999/xlink" content-type="dwc:institutional_code" xlink:type="simple">MONZ</named-content>, <named-content xmlns:xlink="http://www.w3.org/1999/xlink" content-type="dwc:institutional_code" xlink:type="simple">NZAC</named-content>, <named-content xmlns:xlink="http://www.w3.org/1999/xlink" content-type="dwc:institutional_code" xlink:type="simple">USNM</named-content>.</p><p>
            <bold><abbrev xmlns:xlink="http://www.w3.org/1999/xlink" xlink:title="Otago Lakes" id="ABBRID0EVSAI" xlink:type="simple">OL</abbrev></bold>: Mt Dick [<named-content xmlns:xlink="http://www.w3.org/1999/xlink" content-type="dwc:verbatimCoordinates" xlink:type="simple"><named-content content-type="geo-json" specific-use="{&#34;type&#34;:&#34;Point&#34;,&#34;coordinates&#34;:[168.682100,-45.259400]}" id="NCID0E3SAI" xlink:type="simple">45°15.564'S, 168°40.926'E</named-content></named-content>, R], 17 Jan 2014, Brown SDJ, 1600 m, On <italic><tp:taxon-name><tp:taxon-name-part taxon-name-part-type="genus" reg="Dracophyllum">Dracophyllum</tp:taxon-name-part> <tp:taxon-name-part taxon-name-part-type="species" reg="muscoides">muscoides</tp:taxon-name-part></tp:taxon-name></italic> cushion (<named-content xmlns:xlink="http://www.w3.org/1999/xlink" content-type="dwc:institutional_code" xlink:type="simple">AMNZ</named-content>: 1, <named-content xmlns:xlink="http://www.w3.org/1999/xlink" content-type="dwc:institutional_code" xlink:type="simple">LUNZ</named-content>: 2, <named-content xmlns:xlink="http://www.w3.org/1999/xlink" content-type="dwc:institutional_code" xlink:type="simple">MONZ</named-content>: 2, <named-content xmlns:xlink="http://www.w3.org/1999/xlink" content-type="dwc:institutional_code" xlink:type="simple">NZAC</named-content>: 1); Mt Dick [<named-content xmlns:xlink="http://www.w3.org/1999/xlink" content-type="dwc:verbatimCoordinates" xlink:type="simple"><named-content content-type="geo-json" specific-use="{&#34;type&#34;:&#34;Point&#34;,&#34;coordinates&#34;:[168.683600,-45.261600]}" id="NCID0EDUAI" xlink:type="simple">45°15.696'S, 168°41.016'E</named-content></named-content>, R], 17 Jan 2014, Brown SDJ, 1680 m, On <italic><tp:taxon-name><tp:taxon-name-part taxon-name-part-type="genus" reg="Phyllachne">Phyllachne</tp:taxon-name-part></tp:taxon-name></italic> cushion (<named-content xmlns:xlink="http://www.w3.org/1999/xlink" content-type="dwc:institutional_code" xlink:type="simple">NHM</named-content>: 1, <named-content xmlns:xlink="http://www.w3.org/1999/xlink" content-type="dwc:institutional_code" xlink:type="simple">USNM</named-content>: 1); Mt Dick [<named-content xmlns:xlink="http://www.w3.org/1999/xlink" content-type="dwc:verbatimCoordinates" xlink:type="simple"><named-content content-type="geo-json" specific-use="{&#34;type&#34;:&#34;Point&#34;,&#34;coordinates&#34;:[168.685800,-45.263500]}" id="NCID0E3UAI" xlink:type="simple">45°15.81'S, 168°41.148'E</named-content></named-content>, R], 17 Jan 2014, Brown SDJ, 1710 m, On <italic><tp:taxon-name><tp:taxon-name-part taxon-name-part-type="genus" reg="Raoulia">Raoulia</tp:taxon-name-part> <tp:taxon-name-part taxon-name-part-type="species" reg="haastii">haastii</tp:taxon-name-part></tp:taxon-name></italic> (<named-content xmlns:xlink="http://www.w3.org/1999/xlink" content-type="dwc:institutional_code" xlink:type="simple">LUNZ</named-content>: 1, <named-content xmlns:xlink="http://www.w3.org/1999/xlink" content-type="dwc:institutional_code" xlink:type="simple">USNM</named-content>: 1); Mt Dick [<named-content xmlns:xlink="http://www.w3.org/1999/xlink" content-type="dwc:verbatimCoordinates" xlink:type="simple"><named-content content-type="geo-json" specific-use="{&#34;type&#34;:&#34;Point&#34;,&#34;coordinates&#34;:[168.686500,-45.285200]}" id="NCID0EZVAI" xlink:type="simple">45°17.112'S, 168°41.19'E</named-content></named-content>, R], 16 Jan 2014, Brown SDJ, 1570 m, On <italic><tp:taxon-name><tp:taxon-name-part taxon-name-part-type="genus" reg="Phyllachne">Phyllachne</tp:taxon-name-part></tp:taxon-name></italic> cushion (<named-content xmlns:xlink="http://www.w3.org/1999/xlink" content-type="dwc:institutional_code" xlink:type="simple">ANIC</named-content>: 1); Mt Dick [<named-content xmlns:xlink="http://www.w3.org/1999/xlink" content-type="dwc:verbatimCoordinates" xlink:type="simple"><named-content content-type="geo-json" specific-use="{&#34;type&#34;:&#34;Point&#34;,&#34;coordinates&#34;:[168.691600,-45.304400]}" id="NCID0ENWAI" xlink:type="simple">45°18.264'S, 168°41.496'E</named-content></named-content>, R], 16 Jan 2014, Brown SDJ, 1510 m, On <italic><tp:taxon-name><tp:taxon-name-part taxon-name-part-type="genus" reg="Phyllachne">Phyllachne</tp:taxon-name-part></tp:taxon-name></italic> cushion (<named-content xmlns:xlink="http://www.w3.org/1999/xlink" content-type="dwc:institutional_code" xlink:type="simple">AMNZ</named-content>: 1, <named-content xmlns:xlink="http://www.w3.org/1999/xlink" content-type="dwc:institutional_code" xlink:type="simple">ANIC</named-content>: 1, <named-content xmlns:xlink="http://www.w3.org/1999/xlink" content-type="dwc:institutional_code" xlink:type="simple">NHM</named-content>: 1, <named-content xmlns:xlink="http://www.w3.org/1999/xlink" content-type="dwc:institutional_code" xlink:type="simple">CMNZ</named-content>: 1, <named-content xmlns:xlink="http://www.w3.org/1999/xlink" content-type="dwc:institutional_code" xlink:type="simple">LUNZ</named-content>: 1, <named-content xmlns:xlink="http://www.w3.org/1999/xlink" content-type="dwc:institutional_code" xlink:type="simple">NZAC</named-content>: 1); Symmetry Peaks [<named-content xmlns:xlink="http://www.w3.org/1999/xlink" content-type="dwc:verbatimCoordinates" xlink:type="simple"><named-content content-type="geo-json" specific-use="{&#34;type&#34;:&#34;Point&#34;,&#34;coordinates&#34;:[168.576000,-45.282133]}" id="NCID0E1XAI" xlink:type="simple">45°16.928'S, 168°34.56'E</named-content></named-content>, A], 8 Jan 1987, Barratt BIP, 1750-1860 m (<abbrev xmlns:xlink="http://www.w3.org/1999/xlink" content-type="institution" xlink:title="Invermay Agricultural Centre Collection, Mosgiel, New Zealand" id="ABBRID0E6XAI" xlink:type="simple">IACC</abbrev>: 1); Upper Mataura Valley [<named-content xmlns:xlink="http://www.w3.org/1999/xlink" content-type="dwc:verbatimCoordinates" xlink:type="simple"><named-content content-type="geo-json" specific-use="{&#34;type&#34;:&#34;Point&#34;,&#34;coordinates&#34;:[168.434500,-45.328900]}" id="NCID0EHYAI" xlink:type="simple">45°19.734'S, 168°26.07'E</named-content></named-content>, A], 17 Jan 1971, 1524 m, Moss (<named-content xmlns:xlink="http://www.w3.org/1999/xlink" content-type="dwc:institutional_code" xlink:type="simple">NZAC</named-content>: 3).</p></tp:treatment-sec><tp:treatment-sec sec-type="distribution" id="SECID0ERYAI"><title>Distribution.</title><p>Fig. <xref ref-type="fig" rid="F22">116</xref>. South Island: <bold><abbrev xmlns:xlink="http://www.w3.org/1999/xlink" xlink:title="Otago Lakes" id="ABBRID0E3YAI" xlink:type="simple">OL</abbrev></bold>: Eyre Mountains; Mt Dick.</p></tp:treatment-sec><tp:treatment-sec sec-type="Elevational range" id="SECID0EAZAI"><title>Elevational range.</title><p>Label data: 1270 m to 1805 m (<italic>X</italic>‒ = 1580 m, <italic>s</italic> = 107, <italic>n</italic> = 23). Georeferenced data: 878 m to 1682 m (<italic>X</italic>‒ = 1479 m, <italic>s</italic> = 254, <italic>n</italic> = 23).</p></tp:treatment-sec><tp:treatment-sec sec-type="etymology" id="SECID0ESZAI"><title>Etymology.</title><p>This species is named after its distribution in the headwaters of the Mataura River; the name is a noun in apposition. The word <tp:taxon-name><tp:taxon-name-part taxon-name-part-type="species" reg="mataura">mataura</tp:taxon-name-part></tp:taxon-name> is Māori, of obscure meaning. Mataura was an ancestor of Ngatoro-i-rangi, the priest of the Arawa canoe. It may mean `glowing face', which is appropriate for its collection localities thus far have been on the eastern slopes of the Eyre Mountains.</p><!--PageBreak--></tp:treatment-sec><tp:treatment-sec sec-type="biology" id="SECID0EC1AI"><title>Biology.</title><p>Collected from <italic><tp:taxon-name><tp:taxon-name-part taxon-name-part-type="genus" reg="Raoulia">Raoulia</tp:taxon-name-part> <tp:taxon-name-part taxon-name-part-type="species" reg="hectorii">hectorii</tp:taxon-name-part></tp:taxon-name></italic> Hook.f., 1864, (recorded as <italic><tp:taxon-name><tp:taxon-name-part taxon-name-part-type="genus" reg="Raoulia">R.</tp:taxon-name-part> <tp:taxon-name-part taxon-name-part-type="species" reg="haastii">haastii</tp:taxon-name-part></tp:taxon-name></italic> Hook.f., 1864, in error), moss, <italic><tp:taxon-name><tp:taxon-name-part taxon-name-part-type="genus" reg="Dracophyllum">Dracophyllum</tp:taxon-name-part> <tp:taxon-name-part taxon-name-part-type="species" reg="muscoides">muscoides</tp:taxon-name-part></tp:taxon-name></italic> Hook.f., 1864, and <italic><tp:taxon-name><tp:taxon-name-part taxon-name-part-type="genus" reg="Phyllachne">Phyllachne</tp:taxon-name-part></tp:taxon-name></italic> cushions. The majority of specimens were collected from <italic><tp:taxon-name><tp:taxon-name-part taxon-name-part-type="genus" reg="Phyllachne">Phyllachne</tp:taxon-name-part></tp:taxon-name></italic>.</p></tp:treatment-sec><tp:treatment-sec><!--Section generated to contain objects referenced in tp:taxon-treatment.--><fig id="F1" position="float" orientation="portrait"><label>Figures 1–8.</label><caption><p>Habitus photographs of <italic><tp:taxon-name><tp:taxon-name-part taxon-name-part-type="genus" reg="Austromonticola">Austromonticola</tp:taxon-name-part></tp:taxon-name></italic> males. <bold>1, 2</bold> <italic><tp:taxon-name><tp:taxon-name-part taxon-name-part-type="genus" reg="Austromonticola">A.</tp:taxon-name-part> <tp:taxon-name-part taxon-name-part-type="species" reg="atriarius">atriarius</tp:taxon-name-part></tp:taxon-name></italic> <bold>3, 4</bold> <italic><tp:taxon-name><tp:taxon-name-part taxon-name-part-type="genus" reg="Austromonticola">A.</tp:taxon-name-part> <tp:taxon-name-part taxon-name-part-type="species" reg="mataura">mataura</tp:taxon-name-part></tp:taxon-name></italic> <bold>5, 6</bold> <italic><tp:taxon-name><tp:taxon-name-part taxon-name-part-type="genus" reg="Austromonticola">A.</tp:taxon-name-part> <tp:taxon-name-part taxon-name-part-type="species" reg="furcatus">furcatus</tp:taxon-name-part></tp:taxon-name></italic> <bold>7, 8</bold> <italic><tp:taxon-name><tp:taxon-name-part taxon-name-part-type="genus" reg="Austromonticola">A.</tp:taxon-name-part> <tp:taxon-name-part taxon-name-part-type="species" reg="rotundus">rotundus</tp:taxon-name-part></tp:taxon-name></italic>. Scale bars = 1 mm.</p></caption><graphic xmlns:xlink="http://www.w3.org/1999/xlink" xlink:href="zookeys-707-073-g001.jpg" position="float" orientation="portrait" xlink:type="simple" id="oo_160455.jpg"/></fig><fig id="F3" position="float" orientation="portrait"><label>Figures 17–24.</label><caption><p>Habitus photographs of <italic><tp:taxon-name><tp:taxon-name-part taxon-name-part-type="genus" reg="Austromonticola">Austromonticola</tp:taxon-name-part></tp:taxon-name></italic> females. <bold>17, 18</bold> <italic><tp:taxon-name><tp:taxon-name-part taxon-name-part-type="genus" reg="Austromonticola">A.</tp:taxon-name-part> <tp:taxon-name-part taxon-name-part-type="species" reg="atriarius">atriarius</tp:taxon-name-part></tp:taxon-name></italic> <bold>19, 20</bold> <italic><tp:taxon-name><tp:taxon-name-part taxon-name-part-type="genus" reg="Austromonticola">A.</tp:taxon-name-part> <tp:taxon-name-part taxon-name-part-type="species" reg="mataura">mataura</tp:taxon-name-part></tp:taxon-name></italic> <bold>21, 22</bold> <italic><tp:taxon-name><tp:taxon-name-part taxon-name-part-type="genus" reg="Austromonticola">A.</tp:taxon-name-part> <tp:taxon-name-part taxon-name-part-type="species" reg="furcatus">furcatus</tp:taxon-name-part></tp:taxon-name></italic> <bold>23, 24</bold> <italic><tp:taxon-name><tp:taxon-name-part taxon-name-part-type="genus" reg="Austromonticola">A.</tp:taxon-name-part> <tp:taxon-name-part taxon-name-part-type="species" reg="rotundus">rotundus</tp:taxon-name-part></tp:taxon-name></italic>. Scale bars = 1 mm.</p></caption><graphic xmlns:xlink="http://www.w3.org/1999/xlink" xlink:href="zookeys-707-073-g003.jpg" position="float" orientation="portrait" xlink:type="simple" id="oo_160457.jpg"/></fig><fig id="F15" position="float" orientation="portrait"><label>Figures 85–92.</label><caption><p>Genitalia of <italic><tp:taxon-name><tp:taxon-name-part taxon-name-part-type="genus" reg="Austromonticola">Austromonticola</tp:taxon-name-part> <tp:taxon-name-part taxon-name-part-type="species" reg="mataura">mataura</tp:taxon-name-part></tp:taxon-name></italic>. <bold>85</bold> aedeagus, dorsal view <bold>86</bold> aedeagus, lateral view <bold>87</bold> male hemisternites 8 and spiculum gastrale, lateral view (muscles between hemisternites 8 and basal plate indicated) <bold>88</bold> male hemisternites 8 and spiculum gastrale with basal plate, ventral view <bold>89</bold> female tergite 8, dorsal view <bold>90</bold> ovipositor, dorsal view <bold>91</bold> ovipositor and spermatheca, lateral view <bold>92</bold> female sternite 8, ventral view. Scale bars = 0.5 mm; <bold>85–88</bold> at same scale; <bold>89–92</bold> at same scale.</p></caption><graphic xmlns:xlink="http://www.w3.org/1999/xlink" xlink:href="zookeys-707-073-g015.jpg" position="float" orientation="portrait" xlink:type="simple" id="oo_160469.jpg"/></fig><fig id="F17" position="float" orientation="portrait"><label>Figures 100–105.</label><caption><p>
            <abbrev xmlns:xlink="http://www.w3.org/1999/xlink" xlink:title="scanning electron microscopy" id="ABBRID0EVUBK" xlink:type="simple">SEM</abbrev> photographs of abdominal ventrites 4 and 5 of <italic><tp:taxon-name><tp:taxon-name-part taxon-name-part-type="genus" reg="Austromonticola">Austromonticola</tp:taxon-name-part></tp:taxon-name></italic> females. <bold>100, 101</bold> <italic><tp:taxon-name><tp:taxon-name-part taxon-name-part-type="genus" reg="Austromonticola">A.</tp:taxon-name-part> <tp:taxon-name-part taxon-name-part-type="species" reg="atriarius">atriarius</tp:taxon-name-part></tp:taxon-name></italic> <bold>102, 103</bold> <italic><tp:taxon-name><tp:taxon-name-part taxon-name-part-type="genus" reg="Austromonticola">A.</tp:taxon-name-part> <tp:taxon-name-part taxon-name-part-type="species" reg="furcatus">furcatus</tp:taxon-name-part></tp:taxon-name></italic> <bold>104, 105</bold> <italic><tp:taxon-name><tp:taxon-name-part taxon-name-part-type="genus" reg="Austromonticola">A.</tp:taxon-name-part> <tp:taxon-name-part taxon-name-part-type="species" reg="mataura">mataura</tp:taxon-name-part></tp:taxon-name></italic>. Left: ventral view. Right: ventroposterolateral view. Scale bars = 0.5 mm.</p></caption><graphic xmlns:xlink="http://www.w3.org/1999/xlink" xlink:href="zookeys-707-073-g017.jpg" position="float" orientation="portrait" xlink:type="simple" id="oo_160471.jpg"/></fig><fig id="F22" position="float" orientation="portrait"><label>Figure 116.</label><caption><p>Distributions of <italic><tp:taxon-name><tp:taxon-name-part taxon-name-part-type="genus" reg="Austromonticola">Austromonticola</tp:taxon-name-part> <tp:taxon-name-part taxon-name-part-type="species" reg="mataura">mataura</tp:taxon-name-part></tp:taxon-name></italic> (circles), <italic><tp:taxon-name><tp:taxon-name-part taxon-name-part-type="genus" reg="Austromonticola">A.</tp:taxon-name-part> <tp:taxon-name-part taxon-name-part-type="species" reg="furcatus">furcatus</tp:taxon-name-part></tp:taxon-name></italic> (squares) and <italic><tp:taxon-name><tp:taxon-name-part taxon-name-part-type="genus" reg="Austromonticola">A.</tp:taxon-name-part> <tp:taxon-name-part taxon-name-part-type="species" reg="atriarius">atriarius</tp:taxon-name-part></tp:taxon-name></italic> (triangles).</p></caption><graphic xmlns:xlink="http://www.w3.org/1999/xlink" xlink:href="zookeys-707-073-g022.jpg" position="float" orientation="portrait" xlink:type="simple" id="oo_160476.jpg"/></fig></tp:treatment-sec><ref-list><ref id="B20"><mixed-citation xmlns:xlink="http://www.w3.org/1999/xlink" xlink:type="simple">
          <person-group><name name-style="western"><surname>Brown</surname><given-names>SDJ</given-names></name></person-group> (<year>2017</year>) <article-title>A revision of the New Zealand weevil genus <italic><tp:taxon-name><tp:taxon-name-part taxon-name-part-type="genus">Irenimus</tp:taxon-name-part></tp:taxon-name></italic> Pascoe, 1876 (<tp:taxon-name><tp:taxon-name-part taxon-name-part-type="order">Coleoptera</tp:taxon-name-part></tp:taxon-name>: <tp:taxon-name><tp:taxon-name-part taxon-name-part-type="family">Curculionidae</tp:taxon-name-part></tp:taxon-name>: <tp:taxon-name><tp:taxon-name-part taxon-name-part-type="subfamily">Entiminae</tp:taxon-name-part></tp:taxon-name>).</article-title> <source>Zootaxa</source> <volume>4263</volume>(<issue>1</issue>): <fpage>1</fpage>–<lpage>42</lpage>. <ext-link xlink:type="simple" ext-link-type="doi" xlink:href="10.11646/zootaxa.4263.1.1">https://doi.org/10.11646/zootaxa.4263.1.1</ext-link></mixed-citation></ref></ref-list></tp:taxon-treatment>
