# Supplementary material for: Austromonticola, a new genus of broad-nosed weevil (Coleoptera, Curculionidae, Entiminae) from montane areas of New Zealand
Source: Zookeys. 2017 Oct 10;(707):73–130. doi: 10.3897/zookeys.707.12649 (PMC5674147; doi:10.3897/zookeys.707.12649)
Supplement: XML Treatment for Austromonticola rotundus [file zookeys.707.12649-treatment9.xml]

<!DOCTYPE tp:taxon-treatment
  PUBLIC "-//TaxonX//DTD Taxonomic Treatment Publishing DTD v0 20100105//EN" "tax-treatment-NSO.dtd">
<tp:taxon-treatment xmlns:tp="http://www.plazi.org/taxpub"><tp:treatment-meta><kwd-group><label>Taxon classification</label><kwd><named-content xmlns:xlink="http://www.w3.org/1999/xlink" content-type="kingdom">Animalia</named-content></kwd><kwd><named-content xmlns:xlink="http://www.w3.org/1999/xlink" content-type="order">Coleoptera</named-content></kwd><kwd><named-content xmlns:xlink="http://www.w3.org/1999/xlink" content-type="family">Curculionidae</named-content></kwd></kwd-group><mixed-citation publication-type="journal"><person-group><name><surname>Brown</surname><given-names>Samuel D. J.</given-names></name></person-group><article-title>
          <italic><tp:taxon-name><tp:taxon-name-part taxon-name-part-type="genus" reg="Austromonticola">Austromonticola</tp:taxon-name-part></tp:taxon-name></italic>, a new genus of broad-nosed weevil (<tp:taxon-name><tp:taxon-name-part taxon-name-part-type="order">Coleoptera</tp:taxon-name-part></tp:taxon-name>, <tp:taxon-name><tp:taxon-name-part taxon-name-part-type="family">Curculionidae</tp:taxon-name-part></tp:taxon-name>, <tp:taxon-name><tp:taxon-name-part taxon-name-part-type="subfamily">Entiminae</tp:taxon-name-part></tp:taxon-name>) from montane areas of New Zealand</article-title><source>Zookeys</source><day>10</day><month>10</month><year>2017</year><volume>2017</volume><issue>707</issue><fpage>73</fpage><lpage>130</lpage><pub-id pub-id-type="doi">10.3897/zookeys.707.12649</pub-id></mixed-citation></tp:treatment-meta><tp:nomenclature><tp:taxon-name>
            <tp:taxon-name-part taxon-name-part-type="genus" reg="Austromonticola">Austromonticola</tp:taxon-name-part>
            <tp:taxon-name-part taxon-name-part-type="species" reg="rotundus">rotundus</tp:taxon-name-part>
            <object-id xmlns:xlink="http://www.w3.org/1999/xlink" content-type="zoobank" xlink:type="simple">http://zoobank.org/3B99FAB1-E825-4593-8508-4411388A6D40</object-id>
          </tp:taxon-name><tp:taxon-authority>Brown</tp:taxon-authority><tp:taxon-status xmlns:xlink="http://www.w3.org/1999/xlink" xlink:type="simple">sp. n.</tp:taxon-status><xref ref-type="fig" rid="F1">Figs 7</xref><xref ref-type="fig" rid="F1">, 8</xref><xref ref-type="fig" rid="F3">, 23</xref><xref ref-type="fig" rid="F3">, 24</xref><xref ref-type="fig" rid="F8">, 38</xref><xref ref-type="fig" rid="F16">, 93</xref><xref ref-type="fig" rid="F16">, 94</xref><xref ref-type="fig" rid="F16">, 95</xref><xref ref-type="fig" rid="F16">, 96</xref><xref ref-type="fig" rid="F16">, 97</xref><xref ref-type="fig" rid="F16">, 98</xref><xref ref-type="fig" rid="F16">, 99</xref><xref ref-type="fig" rid="F19">, 112</xref><xref ref-type="fig" rid="F19">, 113</xref><xref ref-type="fig" rid="F23">, 117</xref><!--PageBreak--></tp:nomenclature><tp:treatment-sec sec-type="diagnosis" id="SECID0E45AI"><title>Diagnosis.</title><p>Body size medium, 4.5 mm in length. Pronotum with subparallel lateral margins (Fig. <xref ref-type="fig" rid="F8">38</xref>), about as wide as base of elytra. Venter clothed with appressed scales, pappolepidia sparse. Females with elytral declivity distinctly rounded, without sutural tubercle; margin of ventrite 5 entire (Fig. <xref ref-type="fig" rid="F19">112</xref>).</p></tp:treatment-sec><tp:treatment-sec sec-type="description" id="SECID0EL6AI"><title>Description.</title><p>Body length 4.20 mm to 4.80 mm (<italic>X</italic>‒ = 4.50 mm, <italic>s</italic> = 0.20, <italic>n</italic> = 11). Integument black. Dorsum densely covered with moderate olive to greyish brown appressed scales, some variegation usually present on elytra, but rarely forming distinct patterns; pronotum frequently with obscure lighter lines obliquely converging anteriorly. Femora and tibiae with dense appressed scales concolorous with elytral scales, usually with pale band in distal 1/4 of femur. Tarsi with integument deep orange. <bold>Rostrum</bold>. Length 0.89 mm to 0.99 mm (<italic>X</italic>‒ = 0.94 mm, <italic>s</italic> = 0.04, <italic>n</italic> = 6), width 0.58 mm to 0.66 mm (<italic>X</italic>‒ = 0.62 mm, <italic>s</italic> = 0.03, <italic>n</italic> = 6), length/width ratio 1.44 to 1.69 (<italic>X</italic>‒ = 1.52, <italic>s</italic> = 0.09, <italic>n</italic> = 6). Epifrons with appressed scales imbricate; setae claviform, decumbent, concolorous; median and lateral carinae not evident. Dorsal carinae arched over antennal insertions. Lateral area ventral of antennal insertions with fine setae and with appressed scales. <bold>Antennae</bold>. Scapes in repose reaching hind margin of eyes; covered with appressed scales and setae. Funicular segments moderately articulated; segments 1 clavate, about 1.5 times longer than 2; segments 2 clavate, about 1.2 times longer than 3; segments 3 and 4 clavate; segments 5 to 7 subspherical, subequal in length. <bold>Pronotum</bold>. Length 1.26 mm to 1.39 mm (<italic>X</italic>‒ = 1.32 mm, <italic>s</italic> = 0.05, <italic>n</italic> = 6), width 1.79 mm to 2.26 mm (<italic>X</italic>‒ = 1.98 mm, <italic>s</italic> = 0.19, <italic>n</italic> = 6), length/width ratio 0.83 to 0.91 (<italic>X</italic>‒ = 0.87, <italic>s</italic> = 0.03, <italic>n</italic> = 6); in dorsal view widest in anterior 1/3, lateral margins approximately subparallel (Fig. <xref ref-type="fig" rid="F8">38</xref>). Anterior margin entire, posterior margin curved. Disc in dorsal view evenly curved, but with obscure median depression in anterior 1/3; appressed scales imbricate; setae claviform, decumbent, concolorous. Postocular lobes poorly developed. <bold>Elytra</bold>. Length 2.79 mm to 3.52 mm (<italic>X</italic>‒ = 3.02 mm, <italic>s</italic> = 0.26, <italic>n</italic> = 6), width 1.79 mm to 2.26 mm (<italic>X</italic>‒ = 1.98 mm, <italic>s</italic> = 0.19, <italic>n</italic> = 6), length/width ratio 1.43 to 1.62 (<italic>X</italic>‒ = 1.53, <italic>s</italic> = 0.07, <italic>n</italic> = 6). Anterior margin curved posteriad, humeral angles rounded. Appressed scales imbricate. Setae claviform, semi-erect, pale. Striae moderately impressed; interstriae slightly convex. Interstriae 1 at declivity flat in both sexes. Interstriae 3 at declivity flat in both sexes. Elytral declivity curved in females. Apex in lateral view square in males; produced ventrad in females. <bold>Thoracic ventrites</bold>. Mesoventral process rounded. Mesanepisterna, mesepimera, metanepisterna and metaventrite densely cov<!--PageBreak-->ered with appressed scales. <bold>Abdomen</bold>. Ventrites sparsely clothed with appressed scales. Apex broadly rounded. Males with ventrite 1 flat; ventrite 5 flat. Females with ventrite 1 flat; ventrite 4 with posterior margin produced into a broad lamina with a strong apical emargination (Figs <xref ref-type="fig" rid="F19">112</xref>, <xref ref-type="fig" rid="F19">113</xref>); ventrite 5 disc with shallowly concave, posterior margin entire. <bold>Male genitalia</bold>. Figs <xref ref-type="fig" rid="F16">93</xref>, <xref ref-type="fig" rid="F16">94</xref>. Penis with apex sagittate; ostial region receeding anteriorly, not thickened. Endophallus with gonoporial sclerite very small. Temones 0.78 times as long as pedon. <bold>Female genitalia</bold>. Figs <xref ref-type="fig" rid="F16">95–99</xref>. Distal gonocoxites slender, 3.0 times longer than high. Bursa copulatrix long; not constricted anterior of proximal gonocoxite; sclerite lanceolate. Sternite 8 apex rounded, fully sclerotised.</p></tp:treatment-sec><tp:treatment-sec sec-type="DNA sequences" id="SECID0EXCBI"><title>DNA sequences.</title><p>
            <bold><abbrev xmlns:xlink="http://www.w3.org/1999/xlink" xlink:title="cytochrome c oxidase subunit I" id="ABBRID0E5CBI" xlink:type="simple">COI</abbrev>.</bold> KX191445. <bold>28S</bold>. KX192022. <bold><abbrev xmlns:xlink="http://www.w3.org/1999/xlink" xlink:title="arginine kinase" id="ABBRID0EGDBI" xlink:type="simple">ArgK</abbrev></bold>. KX191729. <bold><abbrev xmlns:xlink="http://www.w3.org/1999/xlink" xlink:title="carbamoyl-phosphate synthetase 2-aspartate transcarbamylase-dihydroorotase" id="ABBRID0ELDBI" xlink:type="simple">CAD</abbrev></bold>. KX191173.</p></tp:treatment-sec><tp:treatment-sec sec-type="type material" id="SECID0EPDBI"><title>Type material examined.</title><p>
            <bold>Holotype</bold>. Female (<named-content xmlns:xlink="http://www.w3.org/1999/xlink" content-type="dwc:institutional_code" xlink:type="simple">NZAC</named-content>). Specimen mounted on card teardrop; abdomen removed, dissected and mounted in <abbrev xmlns:xlink="http://www.w3.org/1999/xlink" xlink:title="dimethyl hydantoin formaldehyde" id="ABBRID0E3DBI" xlink:type="simple">DMHF</abbrev> on white card below specimen; otherwise entire. Labelled ‘NEW ZEALAND <abbrev xmlns:xlink="http://www.w3.org/1999/xlink" xlink:title="Central Otago" id="ABBRID0EAEBI" xlink:type="simple">CO</abbrev> / Obelisk Range / Old Man Range / 13 Jan 2014 / SDJ Brown’ [printed, cream card], ‘On <italic><tp:taxon-name><tp:taxon-name-part taxon-name-part-type="genus" reg="Dracophyllum">Dracophyllum</tp:taxon-name-part></tp:taxon-name></italic> / <italic><tp:taxon-name><tp:taxon-name-part taxon-name-part-type="species" reg="muscoides">muscoides</tp:taxon-name-part></tp:taxon-name></italic> cushion / 1590 m / <named-content xmlns:xlink="http://www.w3.org/1999/xlink" content-type="dwc:verbatimCoordinates" xlink:type="simple"><named-content content-type="geo-json" specific-use="{&#34;type&#34;:&#34;Point&#34;,&#34;coordinates&#34;:[169.210200,-45.312600]}" id="NCID0EYEBI" xlink:type="simple">45.3126°S 169.2102°E</named-content></named-content>’ [printed, cream card], ‘<italic><tp:taxon-name><tp:taxon-name-part taxon-name-part-type="genus" reg="Irenimus">Irenimus</tp:taxon-name-part></tp:taxon-name></italic> taxonomy / and systematics / SDJ Brown / PhD Thesis 2012–2015 / IRE4888’ [printed, cream card], ‘HOLOTYPE / <italic><tp:taxon-name><tp:taxon-name-part taxon-name-part-type="genus" reg="Austromonticola">Austromonticola</tp:taxon-name-part></tp:taxon-name></italic> / <italic><tp:taxon-name><tp:taxon-name-part taxon-name-part-type="species" reg="atriarius">atriarius</tp:taxon-name-part></tp:taxon-name></italic> / <xref ref-type="bibr" rid="B20">Brown 2017</xref>’ [printed, red card]. Genomic DNA extract from enzyme digestion of abdomen: E313 (<named-content xmlns:xlink="http://www.w3.org/1999/xlink" content-type="dwc:institutional_code" xlink:type="simple">NZAC</named-content>). <abbrev xmlns:xlink="http://www.w3.org/1999/xlink" xlink:title="carbamoyl-phosphate synthetase 2-aspartate transcarbamylase-dihydroorotase" id="ABBRID0E5FBI" xlink:type="simple">CAD</abbrev> sequence KX191173; <abbrev xmlns:xlink="http://www.w3.org/1999/xlink" xlink:title="cytochrome c oxidase subunit I" id="ABBRID0ECGBI" xlink:type="simple">COI</abbrev> sequence KX191445; <abbrev xmlns:xlink="http://www.w3.org/1999/xlink" xlink:title="arginine kinase" id="ABBRID0EGGBI" xlink:type="simple">ArgK</abbrev> sequence KX191729; 28S sequence KX192022.</p><p>
            <bold>Paratypes</bold>. A total of 17 specimens (6 males, 11 females) designated as paratypes, bearing blue paratype label. Paratype specimens deposited in <named-content xmlns:xlink="http://www.w3.org/1999/xlink" content-type="dwc:institutional_code" xlink:type="simple">NHM</named-content>, <abbrev xmlns:xlink="http://www.w3.org/1999/xlink" content-type="institution" xlink:title="Invermay Agricultural Centre Collection, Mosgiel, New Zealand" id="ABBRID0ETGBI" xlink:type="simple">IACC</abbrev>, <named-content xmlns:xlink="http://www.w3.org/1999/xlink" content-type="dwc:institutional_code" xlink:type="simple">LUNZ</named-content>: 1, <named-content xmlns:xlink="http://www.w3.org/1999/xlink" content-type="dwc:institutional_code" xlink:type="simple">NZAC</named-content>: 2.</p><p>
            <bold><abbrev xmlns:xlink="http://www.w3.org/1999/xlink" xlink:title="Central Otago" id="ABBRID0EFHBI" xlink:type="simple">CO</abbrev></bold>: North Garvie Mountains, 9 Feb 1985, Barratt BIP, 1200 m, Ex <italic><tp:taxon-name><tp:taxon-name-part taxon-name-part-type="genus" reg="Geum">Geum</tp:taxon-name-part> <tp:taxon-name-part taxon-name-part-type="species" reg="parviflorum">parviflorum</tp:taxon-name-part></tp:taxon-name></italic> (<abbrev xmlns:xlink="http://www.w3.org/1999/xlink" content-type="institution" xlink:title="Invermay Agricultural Centre Collection, Mosgiel, New Zealand" id="ABBRID0EUHBI" xlink:type="simple">IACC</abbrev>: 1); Old Man Range [<named-content xmlns:xlink="http://www.w3.org/1999/xlink" content-type="dwc:verbatimCoordinates" xlink:type="simple"><named-content content-type="geo-json" specific-use="{&#34;type&#34;:&#34;Point&#34;,&#34;coordinates&#34;:[169.208900,-45.334000]}" id="NCID0E3HBI" xlink:type="simple">45°20.04'S, 169°12.534'E</named-content></named-content>, A], 17 Jan 1965, Kuschel G, Townsend JI, 5000 feet (<named-content xmlns:xlink="http://www.w3.org/1999/xlink" content-type="dwc:institutional_code" xlink:type="simple">NZAC</named-content>: 1); Old Woman Range [<named-content xmlns:xlink="http://www.w3.org/1999/xlink" content-type="dwc:verbatimCoordinates" xlink:type="simple"><named-content content-type="geo-json" specific-use="{&#34;type&#34;:&#34;Point&#34;,&#34;coordinates&#34;:[169.059000,-45.253000]}" id="NCID0EJIBI" xlink:type="simple">45°15.18'S, 169°3.54'E</named-content></named-content>, A], 20 Nov 1974, Watt JC, 1389 m, Litter (<named-content xmlns:xlink="http://www.w3.org/1999/xlink" content-type="dwc:institutional_code" xlink:type="simple">LUNZ</named-content>: 1, <named-content xmlns:xlink="http://www.w3.org/1999/xlink" content-type="dwc:institutional_code" xlink:type="simple">NZAC</named-content>: 5); Rock Peak [<named-content xmlns:xlink="http://www.w3.org/1999/xlink" content-type="dwc:verbatimCoordinates" xlink:type="simple"><named-content content-type="geo-json" specific-use="{&#34;type&#34;:&#34;Point&#34;,&#34;coordinates&#34;:[168.969500,-44.990700]}" id="NCID0E2IBI" xlink:type="simple">44°59.442'S, 168°58.17'E</named-content></named-content>, A], 27 Nov 1974, Dugdale JS, 1430-1460 m, Litter (<named-content xmlns:xlink="http://www.w3.org/1999/xlink" content-type="dwc:institutional_code" xlink:type="simple">NZAC</named-content>: 1); Rock Peak [<named-content xmlns:xlink="http://www.w3.org/1999/xlink" content-type="dwc:verbatimCoordinates" xlink:type="simple"><named-content content-type="geo-json" specific-use="{&#34;type&#34;:&#34;Point&#34;,&#34;coordinates&#34;:[168.969500,-44.990700]}" id="NCID0EIJBI" xlink:type="simple">44°59.442'S, 168°58.17'E</named-content></named-content>, A], 27 Nov 1974, Dugdale JS, 1430-1460 m, Mixed swards and litter (<named-content xmlns:xlink="http://www.w3.org/1999/xlink" content-type="dwc:institutional_code" xlink:type="simple">NHM</named-content>: 2, <named-content xmlns:xlink="http://www.w3.org/1999/xlink" content-type="dwc:institutional_code" xlink:type="simple">LUNZ</named-content>: 1, <named-content xmlns:xlink="http://www.w3.org/1999/xlink" content-type="dwc:institutional_code" xlink:type="simple">NZAC</named-content>: 4); Rock Peak [<named-content xmlns:xlink="http://www.w3.org/1999/xlink" content-type="dwc:verbatimCoordinates" xlink:type="simple"><named-content content-type="geo-json" specific-use="{&#34;type&#34;:&#34;Point&#34;,&#34;coordinates&#34;:[168.969500,-44.990700]}" id="NCID0E6JBI" xlink:type="simple">44°59.442'S, 168°58.17'E</named-content></named-content>, A], 27 Nov 1974, Dugdale JS, 1430-1460 m, Mixed swards litter (<named-content xmlns:xlink="http://www.w3.org/1999/xlink" content-type="dwc:institutional_code" xlink:type="simple">NZAC</named-content>: 1).</p></tp:treatment-sec><tp:treatment-sec sec-type="distribution" id="SECID0EJKBI"><title>Distribution.</title><p>Fig. <xref ref-type="fig" rid="F23">117</xref>. South Island: <bold><abbrev xmlns:xlink="http://www.w3.org/1999/xlink" xlink:title="Central Otago" id="ABBRID0EUKBI" xlink:type="simple">CO</abbrev></bold>: Garvie Mountains; Old Man Range; Old Woman Range; Crown Range.</p></tp:treatment-sec><tp:treatment-sec sec-type="Elevational range" id="SECID0EYKBI"><title>Elevational range.</title><p>Label data: 1200 m to 1590 m (<italic>X</italic>‒ = 1428 m, <italic>s</italic> = 76, <italic>n</italic> = 18). Georeferenced data: 1329 m to 1717 m (<italic>X</italic>‒ = 1477 m, <italic>s</italic> = 184, <italic>n</italic> = 17).</p></tp:treatment-sec><tp:treatment-sec sec-type="etymology" id="SECID0EKLBI"><title>Etymology.</title><p>From the Latin adjective <italic><tp:taxon-name><tp:taxon-name-part taxon-name-part-type="species" reg="rotundus">rotundus</tp:taxon-name-part></tp:taxon-name></italic>, ‘round, spherical’ for the form of the female elytral declivity; the name is an adjective.</p></tp:treatment-sec><tp:treatment-sec sec-type="biology" id="SECID0E1LBI"><title>Biology.</title><p>Specimens have been collected from <italic><tp:taxon-name><tp:taxon-name-part taxon-name-part-type="genus" reg="Geum">Geum</tp:taxon-name-part> <tp:taxon-name-part taxon-name-part-type="species" reg="parviflorum">parviflorum</tp:taxon-name-part></tp:taxon-name></italic> Smith, 1805 and <italic><tp:taxon-name><tp:taxon-name-part taxon-name-part-type="genus" reg="Dracophyllum">Dracophyllum</tp:taxon-name-part> <tp:taxon-name-part taxon-name-part-type="species" reg="muscoides">muscoides</tp:taxon-name-part></tp:taxon-name></italic>. The majority of specimens, however, were collected from litter and turf (sward) samples.</p></tp:treatment-sec><tp:treatment-sec><!--Section generated to contain objects referenced in tp:taxon-treatment.--><fig id="F1" position="float" orientation="portrait"><label>Figures 1–8.</label><caption><p>Habitus photographs of <italic><tp:taxon-name><tp:taxon-name-part taxon-name-part-type="genus" reg="Austromonticola">Austromonticola</tp:taxon-name-part></tp:taxon-name></italic> males. <bold>1, 2</bold> <italic><tp:taxon-name><tp:taxon-name-part taxon-name-part-type="genus" reg="Austromonticola">A.</tp:taxon-name-part> <tp:taxon-name-part taxon-name-part-type="species" reg="atriarius">atriarius</tp:taxon-name-part></tp:taxon-name></italic> <bold>3, 4</bold> <italic><tp:taxon-name><tp:taxon-name-part taxon-name-part-type="genus" reg="Austromonticola">A.</tp:taxon-name-part> <tp:taxon-name-part taxon-name-part-type="species" reg="mataura">mataura</tp:taxon-name-part></tp:taxon-name></italic> <bold>5, 6</bold> <italic><tp:taxon-name><tp:taxon-name-part taxon-name-part-type="genus" reg="Austromonticola">A.</tp:taxon-name-part> <tp:taxon-name-part taxon-name-part-type="species" reg="furcatus">furcatus</tp:taxon-name-part></tp:taxon-name></italic> <bold>7, 8</bold> <italic><tp:taxon-name><tp:taxon-name-part taxon-name-part-type="genus" reg="Austromonticola">A.</tp:taxon-name-part> <tp:taxon-name-part taxon-name-part-type="species" reg="rotundus">rotundus</tp:taxon-name-part></tp:taxon-name></italic>. Scale bars = 1 mm.</p></caption><graphic xmlns:xlink="http://www.w3.org/1999/xlink" xlink:href="zookeys-707-073-g001.jpg" position="float" orientation="portrait" xlink:type="simple" id="oo_160455.jpg"/></fig><fig id="F3" position="float" orientation="portrait"><label>Figures 17–24.</label><caption><p>Habitus photographs of <italic><tp:taxon-name><tp:taxon-name-part taxon-name-part-type="genus" reg="Austromonticola">Austromonticola</tp:taxon-name-part></tp:taxon-name></italic> females. <bold>17, 18</bold> <italic><tp:taxon-name><tp:taxon-name-part taxon-name-part-type="genus" reg="Austromonticola">A.</tp:taxon-name-part> <tp:taxon-name-part taxon-name-part-type="species" reg="atriarius">atriarius</tp:taxon-name-part></tp:taxon-name></italic> <bold>19, 20</bold> <italic><tp:taxon-name><tp:taxon-name-part taxon-name-part-type="genus" reg="Austromonticola">A.</tp:taxon-name-part> <tp:taxon-name-part taxon-name-part-type="species" reg="mataura">mataura</tp:taxon-name-part></tp:taxon-name></italic> <bold>21, 22</bold> <italic><tp:taxon-name><tp:taxon-name-part taxon-name-part-type="genus" reg="Austromonticola">A.</tp:taxon-name-part> <tp:taxon-name-part taxon-name-part-type="species" reg="furcatus">furcatus</tp:taxon-name-part></tp:taxon-name></italic> <bold>23, 24</bold> <italic><tp:taxon-name><tp:taxon-name-part taxon-name-part-type="genus" reg="Austromonticola">A.</tp:taxon-name-part> <tp:taxon-name-part taxon-name-part-type="species" reg="rotundus">rotundus</tp:taxon-name-part></tp:taxon-name></italic>. Scale bars = 1 mm.</p></caption><graphic xmlns:xlink="http://www.w3.org/1999/xlink" xlink:href="zookeys-707-073-g003.jpg" position="float" orientation="portrait" xlink:type="simple" id="oo_160457.jpg"/></fig><fig id="F8" position="float" orientation="portrait"><label>Figures 37–38.</label><caption><p>Pronotum, dorsal view. <bold>37</bold> <italic><tp:taxon-name><tp:taxon-name-part taxon-name-part-type="genus" reg="Austromonticola">Austromonticola</tp:taxon-name-part> <tp:taxon-name-part taxon-name-part-type="species" reg="furcatus">furcatus</tp:taxon-name-part></tp:taxon-name></italic> <bold>38</bold> <italic><tp:taxon-name><tp:taxon-name-part taxon-name-part-type="genus" reg="Austromonticola">Austromonticola</tp:taxon-name-part> <tp:taxon-name-part taxon-name-part-type="species" reg="rotundus">rotundus</tp:taxon-name-part></tp:taxon-name></italic>.</p></caption><graphic xmlns:xlink="http://www.w3.org/1999/xlink" xlink:href="zookeys-707-073-g008.jpg" position="float" orientation="portrait" xlink:type="simple" id="oo_160462.jpg"/></fig><fig id="F16" position="float" orientation="portrait"><label>Figures 93–99.</label><caption><p>Genitalia of <italic><tp:taxon-name><tp:taxon-name-part taxon-name-part-type="genus" reg="Austromonticola">Austromonticola</tp:taxon-name-part> <tp:taxon-name-part taxon-name-part-type="species" reg="rotundus">rotundus</tp:taxon-name-part></tp:taxon-name></italic>. <bold>93</bold> penis, dorsal view <bold>94</bold> aedeagus, lateral view <bold>95</bold> female tergite 8, dorsal view <bold>96</bold> ovipositor, dorsal view <bold>97</bold> ovipositor and spermatheca, lateral view <bold>98</bold> bursal sclerite, ventral view <bold>99</bold> female sternite 8, ventral view. Scale bars = 0.5 mm; <bold>93–94</bold> at same scale; <bold>95–99</bold> at same scale.</p></caption><graphic xmlns:xlink="http://www.w3.org/1999/xlink" xlink:href="zookeys-707-073-g016.jpg" position="float" orientation="portrait" xlink:type="simple" id="oo_160470.jpg"/></fig><fig id="F19" position="float" orientation="portrait"><label>Figures 112–113.</label><caption><p>
            <abbrev xmlns:xlink="http://www.w3.org/1999/xlink" xlink:title="scanning electron microscopy" id="ABBRID0ETYBK" xlink:type="simple">SEM</abbrev> photographs of abdominal ventrites 4 and 5 of female <italic><tp:taxon-name><tp:taxon-name-part taxon-name-part-type="genus" reg="Austromonticola">Austromonticola</tp:taxon-name-part> <tp:taxon-name-part taxon-name-part-type="species" reg="rotundus">rotundus</tp:taxon-name-part></tp:taxon-name></italic>. <bold>112</bold> ventral view <bold>113</bold> ventroposterolateral view. Scale bars = 0.5 mm.</p></caption><graphic xmlns:xlink="http://www.w3.org/1999/xlink" xlink:href="zookeys-707-073-g019.jpg" position="float" orientation="portrait" xlink:type="simple" id="oo_160473.jpg"/></fig><fig id="F23" position="float" orientation="portrait"><label>Figure 117.</label><caption><p>Distribution of <italic><tp:taxon-name><tp:taxon-name-part taxon-name-part-type="genus" reg="Austromonticola">Austromonticola</tp:taxon-name-part> <tp:taxon-name-part taxon-name-part-type="species" reg="rotundus">rotundus</tp:taxon-name-part></tp:taxon-name></italic>.</p></caption><graphic xmlns:xlink="http://www.w3.org/1999/xlink" xlink:href="zookeys-707-073-g023.jpg" position="float" orientation="portrait" xlink:type="simple" id="oo_160477.jpg"/></fig></tp:treatment-sec><ref-list><ref id="B20"><mixed-citation xmlns:xlink="http://www.w3.org/1999/xlink" xlink:type="simple">
          <person-group><name name-style="western"><surname>Brown</surname><given-names>SDJ</given-names></name></person-group> (<year>2017</year>) <article-title>A revision of the New Zealand weevil genus <italic><tp:taxon-name><tp:taxon-name-part taxon-name-part-type="genus">Irenimus</tp:taxon-name-part></tp:taxon-name></italic> Pascoe, 1876 (<tp:taxon-name><tp:taxon-name-part taxon-name-part-type="order">Coleoptera</tp:taxon-name-part></tp:taxon-name>: <tp:taxon-name><tp:taxon-name-part taxon-name-part-type="family">Curculionidae</tp:taxon-name-part></tp:taxon-name>: <tp:taxon-name><tp:taxon-name-part taxon-name-part-type="subfamily">Entiminae</tp:taxon-name-part></tp:taxon-name>).</article-title> <source>Zootaxa</source> <volume>4263</volume>(<issue>1</issue>): <fpage>1</fpage>–<lpage>42</lpage>. <ext-link xlink:type="simple" ext-link-type="doi" xlink:href="10.11646/zootaxa.4263.1.1">https://doi.org/10.11646/zootaxa.4263.1.1</ext-link></mixed-citation></ref></ref-list></tp:taxon-treatment>
